# Supplementary material for: Fasting, but Not Aging, Dramatically Alters the Redox Status of Cysteine Residues on Proteins in Drosophila melanogaster
Source: Cell Rep. 2015 Jun 18;11(12):1856–65. doi: 10.1016/j.celrep.2015.05.033 (PMC4508341; doi:10.1016/j.celrep.2015.05.033)
Supplement: Table S1. List of Cysteine Residues Identified in This Study [file mmc2.xlsx]

## Sheet: Sheet1
Supplemental Table 1: List of cysteine residues identified in this study. Linked to Figs 1 & 2.
Uniprot	Cys residue	Protein name	control: untreated			control: H2O2	wt h2o2 SD	wt H2O2 n	control: PQ	wt pq SD	wt pq n	control: fasting	wt starvation SD	wt starvation n	catalase: untreated	cat control SD	cat control n	catalase: H2O2	cat h2o2 SD	cat h2o2 n	catalase: PQ	cat pq SD	cat pq n	catalase: fasting	cat starvation SD	cat starvation n	control: d7	wt d7 SD	wt d7 n	control: d28	wt d28 SD	wt d28 n	control: d56	wt d56 SD	wt d56 n
			% oxidation	SD	n	% oxidation	SD	n	% oxidation	SD	n	% oxidation	SD	n	% oxidation	SD	n	% oxidation	SD	n	% oxidation	SD	n	% oxidation	SD	n	% oxidation	SD	n	% oxidation	SD	n	% oxidation	SD	n
A1Z784	1766	CG11198; isoform A																			20.7138	4.53078	3
A1Z7H3	492	Lethal (2) 44DEa; isoform I							12.3736	8.60533	3	34.2707	12.1917	4
A1Z7H3	637	Lethal (2) 44DEa; isoform I	16.7427	1.09233	3	27.2853	12.4213	4	24.0406	7.29843	4							23.6655	3.46532	3
A1Z8U9	109	Ribosomal protein S11; isoform B										28.5881	11.3241	5
A1Z8U9	127	Ribosomal protein S11; isoform B	29.8387	12.4341	3	38.6523	0.787501	3				27.1854	10.3588	5	33.8712	6.10255	3	30.4247	8.84749	4	20.3268	13.3123	3	21.6114	9.67913	3	11.0553	2.74143	4	14.4009	3.11533	3
A1Z934	98	SD19268p							22.5884	6.73815	3
A1Z992	187	CG33138	12.0317	5.27095	5	13.7917	4.88628	5	18.0986	11.5898	4	31.7121	10.0713	5	19.5155	8.083	5	16.9342	2.44065	5	20.355	5.14065	5	25.3387	11.4005	5	8.43675	2.25955	5	5.75774	1.27233	5	9.12291	1.83883	4
A1Z992	294	CG33138										27.4856	7.48316	3	21.2466	2.57264	3	19.5192	6.11063	3				21.2145	6.99165	3
A1Z992	406	CG33138																			16.1445	3.04551	3	20.107	10.3883	3
A1Z9E3	83	Elongation factor Tu	14.3684	7.8919	5	17.0188	5.4617	5	16.0766	11.3001	5	29.1636	11.131	5	22.0498	5.03871	5	18.5402	1.78323	5	17.2315	3.53605	5	17.0184	8.65889	4	14.5285	2.28608	5	12.476	3.81555	4	12.4497	3.21108	5
A1Z9E3	152	Elongation factor Tu				18.961	1.50934	3	16.5045	9.8447	4	22.4128	7.09856	4				19.514	0.833451	3				18.1966	8.5468	3
A1Z9E3	246	Elongation factor Tu	14.3403	1.82392	3	14.2435	2.71337	5	19.1817	1.63786	4	27.1882	9.31618	3	17.295	4.99534	5	15.0864	2.18927	5				15.5458	3.55146	3
A1Z9E3	314	Elongation factor Tu				17.7904	2.88774	3	28.4898	3.43796	3							18.022	3.11044	5
A1Z9E3	365	Elongation factor Tu				12.3724	4.08398	3	22.8177	9.83882	3							11.5326	4.52722	3	19.7555	6.44846	4	23.1215	6.017	4
A1Z9G2	122	FI18620p1																									12.5552	2.28768	5	11.757	2.99931	5	8.60745	2.78988	3
A1ZA47	131	PDZ and LIM domain protein Zasp							16.889	8.37029	4	25.0817	7.77067	4	16.4936	5.05035	4							20.0943	6.08161	3	12.5058	2.37615	5
A1ZA47	305	PDZ and LIM domain protein Zasp	41.1649	16.322	4	42.3403	9.6222	5	19.2976	15.0979	4	37.0007	9.95058	5	45.2555	8.60191	4	44.3672	8.00645	4	21.2887	5.16109	3	25.9502	15.0431	4				23.0465	8.01985	4	30.535	8.42525	5
A1ZA47	329	PDZ and LIM domain protein Zasp	15.7792	7.40177	5	19.511	2.26884	5	15.3935	10.3427	5	28.6965	12.2787	4	23.9468	5.95483	5	20.2789	1.49533	5	19.5326	8.37662	5	17.9244	11.7039	4	13.2791	3.87826	5	10.906	3.21702	5	11.5668	3.94234	5
A1ZA47	497	PDZ and LIM domain protein Zasp	14.3399	8.11578	5	17.064	3.99294	5							21.4564	4.41449	5	18.0232	1.19206	4	19.4599	10.1863	3				12.6217	1.91443	5	12.677	3.63655	5	10.8001	3.01988	5
A1ZA47	741	PDZ and LIM domain protein Zasp	16.9603	5.31853	4	18.847	2.63729	3	18.4507	11.4195	5	29.5457	11.9841	5	21.6869	12.7879	4	17.7139	3.08951	5				21.8575	11.5903	4
A1ZA47	823	PDZ and LIM domain protein Zasp	14.7383	7.76361	5	13.8459	2.17915	5	17.2119	9.96365	5	31.0112	13.2651	5	18.5504	7.33699	5	12.1809	1.67721	5	19.142	2.26588	5	25.2371	14.8273	5	9.58545	3.20283	4	9.05829	0.324682	3	8.78059	2.58187	4
A1ZA47	1210	PDZ and LIM domain protein Zasp							19.699	7.62013	3	30.6465	11.6113	5										23.2907	12.1925	3
A1ZA47	1539	PDZ and LIM domain protein Zasp	15.2887	7.31111	3	12.7783	2.50347	3	17.2849	10.8592	5	31.0405	11.9605	5	18.9003	8.19835	4	13.2636	2.43206	4	18.4876	4.94736	4	21.9377	15.3899	4							10.1628	3.46953	3
A1ZA47	1776	PDZ and LIM domain protein Zasp	15.1706	4.26428	5	14.6083	1.21126	5	13.8532	10.1621	5	28.3846	8.27665	5	17.7754	3.30604	5	12.6157	0.95885	5	15.0441	4.25711	4	20.9663	13.3828	4				6.64606	1.37495	3
A1ZA47	2081	PDZ and LIM domain protein Zasp				37.1231	1.95753	3	12.4336	9.43185	4	26.0243	11.0111	5	42.8065	13.5716	4	36.4086	2.96187	5	17.7398	3.25997	5	14.4959	9.58655	4	21.4581	1.48237	5	18.5131	4.76067	5	20.07	5.03154	5
A1ZA47	2092	PDZ and LIM domain protein Zasp	26.9512	17.3688	5	33.2464	8.4213	5	16.782	11.4321	5	34.889	14.0417	5	37.9042	6.31364	5	36.0242	6.39765	5	17.6557	4.34949	5	22.1314	11.9901	5	21.3557	3.05946	5	22.2328	7.73575	5	21.9572	8.82166	5
A1ZA47	2128	PDZ and LIM domain protein Zasp	27.9724	5.0108	3	30.75	1.19175	3
A1ZA47	2189	PDZ and LIM domain protein Zasp	11.7202	5.13793	4	19.0446	4.07416	5	16.2677	7.54549	3	21.6402	8.23887	5	20.1759	6.02429	3	20.2766	2.9914	3	11.2937	0.795128	5	11.0559	6.16312	3	17.0113	2.40421	5	15.7668	4.34252	4	14.4849	3.98438	5
A1ZA47	1031 1035	PDZ and LIM domain protein Zasp	18.2037	9.59997	4	27.4327	0.376004	3	22.1042	18.4097	4	40.7935	7.39179	5	27.1966	3.69159	3	22.708	3.64554	5	21.6712	6.0732	3	25.9179	15.1683	4
A1ZA47	2020 2023	PDZ and LIM domain protein Zasp	35.394	18.0703	4	40.3299	13.3666	5	28.5247	16.6646	5	41.8853	10.5536	5	48.7374	3.37626	3	46.4157	11.8698	4	34.2437	9.9108	5	25.6899	11.0165	4
A1ZA47	2040 2046 2051	PDZ and LIM domain protein Zasp							30.8187	18.6082	4										42.7747	6.8762	3	38.4678	14.7241	3
A1ZA47	2069 2072	PDZ and LIM domain protein Zasp							30.0083	16.4071	5	50.0357	9.25176	5										36.2356	15.2584	4
A1ZA47	2084 2092	PDZ and LIM domain protein Zasp				22.1527	4.1401	3
A1ZA47	2104 2107 2110	PDZ and LIM domain protein Zasp	39.3132	23.1067	3	53.3633	1.49731	3	24.8463	15.5509	4				46.4369	8.00393	3	49.2341	4.2469	5	37.7809	6.39089	5	32.9224	9.16991	4
A1ZA47	2140 2143	PDZ and LIM domain protein Zasp							29.9354	16.5807	5	47.9472	9.19646	5							45.1341	20.0252	4	34.4985	15.292	4
A1ZA47	2165 2168 2171	PDZ and LIM domain protein Zasp																			46.1729	6.99502	3	31.5307	10.1403	4
A1ZA47	282 285	PDZ and LIM domain protein Zasp							37.1143	2.95105	4	43.408	5.1777	3										29.8917	12.1145	4
A1ZA47	882 888	PDZ and LIM domain protein Zasp							26.2432	13.9936	4				33.9999	3.03407	3				23.594	10.2905	4	28.8765	8.52606	3
A1ZA73	103	Stretchin-Mlck; isoform E	9.17865	4.13868	5	10.8403	1.92872	5	19.153	10.7187	5	31.057	10.3565	5	17.3363	9.34073	5	12.1505	1.63542	5	21.8054	5.10295	5	26.4282	12.6961	5	10.0741	3.04334	5	7.82862	2.61753	5	8.73709	2.42096	5
A1ZA73	477	Stretchin-Mlck; isoform E	14.0879	0.922114	5	15.684	3.16389	5	15.4268	10.6109	5	30.8676	9.15273	5	18.9106	6.86103	4	14.8153	3.492	5	21.3544	9.46328	5	24.8209	14.4929	4	9.92396	0.394941	3	8.27329	1.56833	3	14.3153	4.61626	4
A1ZA73	591	Stretchin-Mlck; isoform E				9.95036	3.92598	4	10.6677	11.4264	5	26.7891	13.6923	5	14.8055	1.47365	3	10.086	3.90575	5	15.9645	7.40568	4	15.3818	10.1883	4	4.19702	1.13677	5	5.8779	2.07653	5	6.59091	3.92478	5
A1ZA73	610	Stretchin-Mlck; isoform E	17.0581	5.93622	5	13.7407	1.2232	5	15.2869	12.4326	5	28.5844	8.37851	5	20.5831	4.72345	5	12.5018	1.62223	5	20.5463	5.92205	5	22.362	13.4229	4	9.54189	2.85797	4	6.85793	2.66313	3	11.5294	2.81923	4
A1ZA73	799	Stretchin-Mlck; isoform E							18.4262	9.09715	5	28.2852	9.56963	5	26.3472	7.64237	4				17.7673	3.17841	3	21.7009	12.1974	4				17.0544	2.19473	3	21.7131	2.94465	4
A1ZA73	1047	Stretchin-Mlck; isoform E							18.9472	10.485	5	28.9522	7.32521	5										26.1286	3.05679	3
A1ZA73	1124	Stretchin-Mlck; isoform E							14.2585	11.8962	5	31.8333	8.34885	4	16.755	5.04181	3	14.16	7.20252	3	20.9424	9.52227	3	27.8131	13.6724	5
A1ZA73	1267	Stretchin-Mlck; isoform E	10.3383	4.77327	4	11.3553	4.40826	5	15.2366	9.28706	5	26.205	8.5271	5	16.3393	5.94422	5	13.3155	3.14326	5	17.2636	4.29098	5	20.5031	13.1264	4	7.43949	2.61136	5	5.78154	1.67966	5	7.77806	2.97963	5
A1ZA73	1300	Stretchin-Mlck; isoform E							22.6936	7.84842	5	31.5076	8.76177	4										26.1135	10.708	3
A1ZA73	1330	Stretchin-Mlck; isoform E							18.6876	10.0124	4																20.2179	1.69366	3	18.5341	2.46481	3	22.2263	3.78382	4
A1ZA73	1401	Stretchin-Mlck; isoform E	11.7661	8.06279	5	13.6909	4.03791	5	17.0749	11.6499	5	33.6972	7.75421	5	19.8643	7.27868	5	16.552	3.70962	5	19.047	5.05929	5	24.9612	10.6547	5	9.45984	1.52068	5	8.75762	2.5113	5	9.95841	3.2219	5
A1ZA73	1418	Stretchin-Mlck; isoform E	11.5241	6.9336	5	15.3041	3.13791	5	17.1999	11.1054	5	27.8045	10.7408	5	20.8706	8.86603	5	17.071	2.11802	5	17.8894	3.74398	5	24.1087	13.6698	5	13.656	2.59314	5	9.73855	2.62242	5	11.7531	2.85989	5
A1ZA73	1593	Stretchin-Mlck; isoform E							21.334	8.51219	4										25.6299	8.78367	3	27.2934	9.4165	4
A1ZA73	2114	Stretchin-Mlck; isoform E							22.7493	12.3176	4	33.6557	9.23889	3
A1ZA73	2166	Stretchin-Mlck; isoform E	20.9306	9.10787	5	19.0745	4.23887	4	22.0472	10.6999	4													27.0209	9.62053	4	12.4548	3.83082	5				10.5208	2.53911	4
A1ZA73	2277	Stretchin-Mlck; isoform E	16.201	2.22211	5	17.0347	1.01444	5	26.685	5.92229	5	34.6979	6.58523	4	24.3912	7.6766	5	16.8732	0.698678	4	23.5567	2.02888	5	26.7805	12.1134	4	15.1995	4.47478	4
A1ZA73	1317 1330	Stretchin-Mlck; isoform E							25.3501	19.0939	4	42.1963	6.54128	4							35.0086	8.1354	4	37.4953	9.65778	4
A1ZA73	786 799	Stretchin-Mlck; isoform E	22.2684	12.8386	5	29.6528	7.15028	4	30.8894	15.7618	5	40.8569	6.21549	5	33.0626	13.1428	4	13.9663	3.78842	4	32.0163	2.72863	4	31.6664	14.9494	4
A1ZA73	871 888	Stretchin-Mlck; isoform E							19.6816	11.9885	5	41.4564	3.90128	5	27.0542	3.12088	3				31.9874	5.77617	5	30.5164	11.5708	5
A1ZB61	147 150	CG15067; isoform B	79.0701	11.6949	3	85.9508	1.2849	4	47.6041	8.47016	5				77.4627	6.79929	5	83.6584	7.91418	5
A1ZBJ2	328	CG7461	28.2567	31.6699	4	10.8798	5.64099	5	13.878	13.4483	4	30.7488	10.9748	5	13.7989	4.55809	5	8.34223	1.76591	5	16.3589	4.70045	3	24.36	15.9641	4							41.2976	9.46286	3
A4UZR3	21	Trehalase; isoform E				17.4848	0.49477	3				27.8407	11.6479	3	23.554	3.63329	3	19.2257	1.13681	3
A4UZR3	261	Trehalase; isoform E				13.8708	3.11509	4	17.493	9.60193	4	32.2392	10.4906	5	20.9475	11.7471	3	16.1328	2.37168	5	20.445	1.09227	3	20.4908	10.5587	4	19.9607	3.70047	3
A4V4Q6	78	Wings up A; isoform F				8.2714	5.32382	4																			7.54274	2.06738	5	6.93826	1.48004	4	6.8115	4.59641	4
A4V4Q6	96	Wings up A; isoform F	7.60505	2.52513	4	8.46486	0.80938	5	24.4478	12.7252	5	40.8664	7.99869	5	15.0358	5.87176	5	9.88774	1.04102	5	28.3805	14.2516	5	38.2472	20.6532	5	6.39133	1.7116	5				8.55529	2.25623	4
A4V4Q6	106	Wings up A; isoform F	11.4988	3.4791	5	15.0672	4.49337	5	27.3148	5.53029	5	35.7234	9.30589	5	18.1229	3.40911	5	15.5119	2.01355	4	26.6722	5.99462	5	29.794	14.1079	5	10.7355	3.62403	4	12.5603	0.92014	3	11.6563	0.83453	3
A5XCL5	125	UGP; isoform D							18.8728	9.52317	5	24.2963	8.9303	4	20.6099	6.4915	3				14.5793	2.72942	3	21.4505	7.58604	3
A5XCL5	194	UGP; isoform D	16.6354	4.74257	4	15.6564	3.1484	5	17.2248	9.26584	4	26.3719	7.45083	5	20.396	5.70288	4	16.3818	2.73617	5	19.6957	6.22532	5	18.9222	12.5946	4
A5XCL5	248	UGP; isoform D				18.0452	2.89399	3	23.0299	14.3582	3				25.862	6.18723	3	21.3962	7.00917	5				28.3119	1.59735	3
A5XCL5	380	UGP; isoform D							12.3443	11.2104	5	22.5801	2.36255	4							14.2012	4.26651	5	21.6415	15.4616	3
A8JQU3	122	Gasp; isoform B										49.3387	1.5377	3
A8JQU3	182	Gasp; isoform B										45.396	7.37828	3
A8JRC2	22	CG5028; isoform E	6.49188	2.44943	5	7.77498	2.64321	5	16.2622	12.3245	5	26.4112	9.80811	4	9.97355	4.29414	5	8.2727	2.59818	5	22.4724	17.8714	5	20.0291	9.46318	5	5.1366	1.58284	3				6.45715	2.9602	4
A8JRC2	90	CG5028; isoform E	18.7703	5.57768	5	20.5351	7.21527	5	19.1247	6.94864	5	28.2561	6.9135	5	17.4287	5.36433	5	15.0116	5.45608	5	18.4988	3.58991	5	20.4107	6.85445	5	10.4599	1.74364	5	9.72775	2.49327	5	10.4177	2.55333	5
A8QI10	46	CG40801							19.0217	8.17422	3	32.473	1.6217	3										25.3925	9.35088	4
A8Y535	47	Ubiquinol-cytochrome C reductase complex 11 kDa protein; isoform D	94.7378	2.15682	4	94.1843	4.76245	5	37.0627	7.54311	5	52.0999	12.569	5	91.9334	7.90817	5	92.6661	10.1089	5	40.8573	24.9754	5	50.0145	28.6079	5	82.0414	7.00507	5	90.536	3.40894	5	88.0471	5.67854	5
A8Y535	61 75	Ubiquinol-cytochrome C reductase complex 11 kDa protein; isoform D													92.5124	3.79243	3	96.1064	1.05365	4
B7YZP9	35	Muscle LIM protein at 60A; isoform B	38.8676	21.6107	5	43.7271	4.13773	3							49.1012	4.22481	3										44.8277	1.27186	5	42.0257	9.36461	5	41.4909	6.47317	5
B7YZP9	50	Muscle LIM protein at 60A; isoform B	40.5458	16.6809	3	41.0892	6.06784	3	22.3111	12.2824	5	35.4495	11.6671	5	43.6607	7.92253	5	43.6302	5.45212	5	21.3153	8.73727	5	25.0692	13.4599	4	27.384	2.46088	5
B7YZP9	80	Muscle LIM protein at 60A; isoform B	15.6061	7.80532	5	19.9497	4.93635	5	20.0751	12.1788	5	29.7074	9.83527	5	26.3708	6.03529	5	22.606	3.38114	5	18.5645	3.98364	5	20.5409	8.46142	5	18.5409	2.31833	5	17.6066	4.62157	5	16.8466	5.22488	5
B7YZP9	108	Muscle LIM protein at 60A; isoform B	57.1847	1.31846	3	50.2581	8.35476	3	18.3026	8.72939	4	29.416	10.9031	4	55.8908	6.55704	4				20.3869	0.872642	3				38.1221	2.42114	4	34.9572	11.1907	4	28.8757	1.78824	3
B7YZP9	213	Muscle LIM protein at 60A; isoform B							19.569	10.1198	5	27.5347	10.3153	5							23.1954	5.34292	5	21.518	13.7189	4	30.6159	2.73797	5	26.6526	8.22415	5	30.4639	6.18605	3
B7YZP9	216	Muscle LIM protein at 60A; isoform B	43.1424	9.93137	3	49.4237	2.32583	3	19.4728	10.7814	5	30.8907	10.2351	5	46.5936	3.68755	3	49.5451	7.44004	3	20.2419	0.316136	3	21.3895	10.411	4	34.4739	5.77374	4	24.042	2.91237	3	31.4372	7.81509	3
B7YZP9	319	Muscle LIM protein at 60A; isoform B							21.3986	5.46104	4
B7YZP9	461	Muscle LIM protein at 60A; isoform B	37.8404	14.5571	4	42.6727	1.59311	4	19.6315	11.405	4	36.5074	14.1806	4	40.6298	12.2814	3	40.0975	3.71356	4	22.4089	4.92009	4	26.3214	13.8058	4	28.137	3.18794	3	23.6785	6.16884	3	28.3619	4.73571	5
B7YZP9	11 14	Muscle LIM protein at 60A; isoform B	38.6421	24.5231	5	50.1955	7.92889	5							51.8487	6.09722	5	50.5871	3.23239	5	30.1936	10.1691	4
B7YZP9	148 157	Muscle LIM protein at 60A; isoform B	34.4275	15.0137	4	47.8276	3.995	3	25.2168	20.4595	4	45.1816	4.98249	5	50.1252	6.37707	5	47.1436	2.50199	5	33.5515	4.89881	4	33.3339	14.6556	4
B7YZP9	346 356 365	Muscle LIM protein at 60A; isoform B							28.3884	20.217	3	41.6743	2.51465	3										33.5889	10.6952	4
B7YZP9	50 59	Muscle LIM protein at 60A; isoform B	42.0287	22.1805	5	53.0047	5.5347	5	30.1197	17.8015	5	38.4684	9.91794	5	52.8591	5.37643	5	53.7766	1.41027	5	28.0741	9.1557	5	32.2558	11.6642	4
B7YZQ7	86	Nucleosome remodeling factor-38kD; isoform B				12.9398	1.04013	3										12.2437	5.22564	4
B7Z061	162	Photoreceptor dehydrogenase; isoform D	6.44566	4.51004	5	8.98538	3.40159	5	9.16409	6.43876	3	26.1334	7.05913	5	12.0397	4.21227	5	8.98472	1.76286	4				13.9204	8.04239	3	6.77122	2.20458	5	7.26747	1.63779	5	9.05493	4.89868	5
B7Z061	180	Photoreceptor dehydrogenase; isoform D							25.5332	7.26837	4	28.53	14.1584	4							21.8086	4.93609	3	22.2732	8.48025	4
B7Z061	223	Photoreceptor dehydrogenase; isoform D	9.9873	3.64973	5	12.4995	4.34509	4	14.2539	11.3644	4	28.0507	13.8431	4	16.1211	5.52581	5	14.2842	2.50937	5				21.3803	10.1867	4				9.8122	2.19981	3
B7Z0L1	55	Fasciclin 1; isoform E							20.4667	11.94	5	29.4668	10.5488	4							20.6901	4.69578	4	27.2018	15.9944	4
B7Z0L1	601	Fasciclin 1; isoform E																						15.6278	1.79945	3
B7Z0L7	259	PP2A-B'; isoform I	20.4649	7.10444	4	19.733	5.86893	4	30.0566	13.22	4	33.7222	10.3038	4				23.2264	4.50052	5	21.6042	2.83719	3	28.0258	13.586	4
B7Z0X1	323	CG3011; isoform B										26.3991	9.05449	4				24.0492	15.3635	4
B7Z134	261	CG7766; isoform D							20.2754	9.52866	4													30.0039	13.7358	4
E1JGP0	2	Actin 57B; isoform C				14.0512	0.140594	3
E1JGP0	270	Actin 57B; isoform C	19.9572	5.08839	5	23.0384	3.87222	5	28.9692	9.39184	3	34.3507	9.17236	5	29.4225	4.13648	5	22.0554	1.44977	4	22.1174	1.61622	4	28.2202	10.5505	5
E1JGP0	242 257	Actin 57B; isoform C	23.4845	7.47678	3	30.9664	6.95993	3	21.9408	15.7322	4				25.0922	4.29276	4	27.0154	7.36276	4	25.5991	2.0828	3	27.2953	10.6493	4
E1JGY7	998	Lethal (2) 01289; isoform G							36.9135	5.18426	3	36.3645	9.31683	3
E1JH64	2372	Short stop; isoform Q							24.3846	12.3572	3
E1JH64	2575	Short stop; isoform Q	17.5731	1.87805	3	14.0049	5.6954	5	14.6934	11.7487	4	28.6507	13.2275	4	16.5015	4.25273	4	17.7824	4.75979	3	15.8638	3.29283	4	19.6551	11.8109	5
E1JH64	2978	Short stop; isoform Q																						18.5136	5.50626	3
E1JHJ5	38	Myosin heavy chain; isoform P	8.66509	5.41471	5	10.3514	2.73836	5	15.2205	10.593	5	26.07	7.54004	5	14.8726	5.1649	5	16.8292	4.89356	5	17.1423	3.24708	5	19.0831	8.74366	5	8.53438	0.592221	5	7.33568	2.22312	5	7.31986	2.18286	5
E1JHJ5	389	Myosin heavy chain; isoform P	11.2304	6.53106	5	9.58901	3.57607	5	12.3301	11.2514	5	28.6981	10.5624	5	12.9748	2.57154	5	14.5869	5.59316	5	19.2717	5.41056	5	26.6145	13.1064	5	7.32206	2.15007	5	9.73819	1.60683	4	14.4209	7.42479	5
E1JHJ5	427	Myosin heavy chain; isoform P	6.53246	3.08678	5	4.35195	1.24306	5	10.2745	12.7075	5	25.8809	13.311	5	8.12758	3.30094	5	4.8572	2.13403	5	13.0998	4.79938	5	16.4105	10.3932	5				4.04377	0.93842	4	4.4591	3.18418	5
E1JHJ5	442	Myosin heavy chain; isoform P	2.95134	1.87881	5	2.50578	1.27351	5	9.21427	12.2335	5	22.6571	9.41225	5	5.80214	2.88399	5	2.88694	1.11612	5	17.0095	7.47541	5	21.9272	13.1376	5	2.43938	1.01299	5	2.99771	0.804871	5	4.62051	3.09342	5
E1JHJ5	673	Myosin heavy chain; isoform P	8.92466	6.28337	5	11.7271	5.39887	5	11.4249	11.9076	5	24.6699	8.99465	5	15.5399	4.43526	5	14.2916	4.39848	5	11.5679	2.16427	5	16.2445	8.60515	5	8.47782	2.28121	5	10.3194	2.75227	5	8.42867	5.24642	5
E1JHJ5	696	Myosin heavy chain; isoform P							19.1994	9.25045	4													26.0944	12.9369	4
E1JHJ5	740	Myosin heavy chain; isoform P	17.6054	1.79382	5	20.8149	4.17913	5	16.6318	10.3497	5	29.5042	7.91426	5	23.7621	6.24126	5	25.9125	4.42176	5	19.0908	5.16301	5	23.5688	13.4776	5	9.40303	2.4452	5	7.83332	2.76777	3	9.15528	2.71532	4
E1JHJ5	1223	Myosin heavy chain; isoform P	15.5129	10.1553	5	19.8069	4.68794	5	20.5342	13.1817	5	32.772	9.77914	5	24.3333	7.41134	5	20.4373	1.43827	5	19.2268	5.2068	5	24.1718	12.0193	5	16.3632	1.35351	5	14.8665	4.94758	5	19.2535	6.56741	5
E1JHJ5	1234	Myosin heavy chain; isoform P	16.2994	10.3439	5	20.588	4.55918	5	19.3538	11.6858	5	32.3334	9.84154	5	25.1412	6.65295	5	21.4964	1.49949	5	19.4849	4.02756	5	21.8643	11.331	5	16.822	1.22891	5	15.0001	4.50136	5	18.0241	5.99862	5
E1JHJ5	1410	Myosin heavy chain; isoform P	6.39779	3.68768	5	7.86098	1.82464	5	27.6621	7.5292	5	32.9041	8.27465	5	15.2166	7.33522	5	10.7495	1.17584	5	23.6069	3.97175	5	30.9655	13.1546	5	8.99086	3.30797	5	5.82777	2.43735	5	7.69387	4.44902	5
E1JHJ5	1473	Myosin heavy chain; isoform P	9.48951	5.27204	5	9.68756	0.909705	5	26.8421	8.9063	5	31.1318	6.73673	5	15.0159	7.517	5	9.51557	1.04302	5	23.5665	3.83432	5	28.5138	11.6812	5	8.63587	2.26313	5	6.53314	1.96285	5	9.47316	3.90848	5
E1JHR5	400	Enolase; isoform F	21.2446	6.79368	4	17.1178	2.46808	3							22.356	4.35986	3				17.3035	6.08362	4				14.4056	2.23904	5	16.7343	4.31122	5	12.7835	4.07632	5
E1JHR5	338 340	Enolase; isoform F	31.0014	19.6251	5	39.2988	7.52285	5	22.7037	15.4595	5	36.1559	9.96073	5	42.0897	3.33692	5	43.8712	2.8617	5	22.5135	5.60135	5	24.6899	12.4523	5
E1JIR4	240	Na pump alpha subunit; isoform I	4.05082	1.47392	5	4.61874	1.50158	5	15.3316	11.1256	5	28.7483	9.10578	5	8.5335	4.43574	5	6.34995	1.42565	5	19.1623	6.38745	5	24.605	13.1552	5	4.70277	1.59102	5	3.9095	1.32122	5	4.80131	2.5596	5
E1JIR4	353	Na pump alpha subunit; isoform I	8.64067	6.09821	5	10.5629	2.38205	5	17.3069	10.2927	5	26.2209	8.94497	5	14.4148	8.01527	5	13.8361	6.4428	5	18.3929	3.88825	5	22.9326	8.61232	5	8.4378	1.84176	5	6.6484	2.57307	5	7.12084	2.72399	5
E1JIR4	407	Na pump alpha subunit; isoform I	6.21841	2.03237	5	6.98577	2.88975	5	10.8883	7.60237	5	27.2298	15.8507	5	18.6391	15.0776	5	11.0244	9.19445	5	17.314	11.5079	5	16.0839	11.1181	5	2.62972	0.896645	5	3.32463	0.996226	5	4.25633	3.27832	4
E1JIR4	438	Na pump alpha subunit; isoform I	14.4057	3.41084	5	15.3199	4.49945	5	15.3315	9.40355	5	28.063	12.3834	4	14.869	3.44996	5	20.809	7.65149	5	17.2122	4.90325	4	25.8141	11.786	5
E1JIR4	497	Na pump alpha subunit; isoform I	5.03717	3.19266	5	4.60884	1.84982	4	12.9626	11.0701	5	33.3904	16.9466	5	7.31704	3.65204	5	5.01294	0.860392	3	14.7531	3.40418	5	23.2581	13.809	5				3.99748	2.12116	5
E1JIR4	535	Na pump alpha subunit; isoform I	14.249	2.10493	5	15.6927	2.36164	5	19.2244	9.58987	4	35.8973	15.749	5	14.6615	3.70138	5	15.1498	4.30841	5				21.718	11.7161	4
E1JIR4	585	Na pump alpha subunit; isoform I				8.48678	1.47823	3
E1JIR4	684	Na pump alpha subunit; isoform I	4.63138	2.38061	5	5.91328	1.27784	5	13.517	10.5552	5	25.3199	8.17838	5	12.1949	4.09319	5	6.96791	1.12042	5	15.5749	4.86767	5	21.1755	12.6758	5	6.64056	1.77878	5	5.54707	1.31073	4	6.23756	3.30237	5
E2QCF1	29	ATP citrate lyase; isoform F	15.8976	2.45672	4	16.3268	6.44081	5	17.559	10.7059	5	30.1406	9.77094	5	23.07	5.8242	5	21.224	4.35401	5	19.4404	3.43838	4	19.8456	9.57764	5	18.0014	2.59276	5	12.9959	3.20058	5	13.8738	3.55139	5
E2QCN9	66	GS1-like; isoform B	21.7744	5.67672	5	21.6639	4.99103	4				29.7296	11.1383	4	26.1917	2.63563	4
E2QCZ0	307	Synapsin; isoform E	13.698	5.82648	3
O01666	105	ATP synthase subunit gamma; mitochondrial	10.3673	7.29107	5	13.4922	5.22742	5	14.2968	12.0436	5	28.1818	10.9978	5	17.4425	5.2735	5	16.4508	4.2869	5	16.5114	8.0038	5	18.3689	8.4889	5	9.40352	2.69828	5	9.59336	2.23679	5	8.83071	3.7397	5
O01666	131	ATP synthase subunit gamma; mitochondrial	9.65032	6.55118	5	12.6768	4.57992	5	15.9177	11.4992	5	29.1315	10.9218	5	15.4811	5.81493	5	15.5305	4.33592	5	16.1337	7.72517	5	20.0436	7.4933	5	8.07277	2.04564	5	7.08528	1.6785	5	7.38502	3.55467	5
O01666	197	ATP synthase subunit gamma; mitochondrial	13.4174	2.16551	5	11.5875	3.08029	5	17.6728	11.8245	5	30.6289	7.8901	5	16.0412	7.25323	4	15.6171	1.6138	5	20.6693	7.51566	5	22.1205	10.2247	5
O02649	472	60 kDa heat shock protein; mitochondrial																						13.8863	4.3939	4
O16797	45	60S ribosomal protein L3							15.9232	9.33836	3	23.5752	5.54292	4
O16797	219	60S ribosomal protein L3										39.4872	15.6833	4
O18404	85	3-hydroxyacyl-CoA dehydrogenase type-2							17.0532	10.1976	4	29.8299	7.87604	4							17.7337	5.70601	3	21.388	11.5337	4
O18404	188	3-hydroxyacyl-CoA dehydrogenase type-2	13.8635	4.65797	5	13.52	4.07753	5	16.4911	10.0056	4	28.6652	8.02415	4	19.8157	2.92095	4	15.7925	2.17004	4	20.4986	3.06152	3	18.885	7.70696	4
O18640	208	Guanine nucleotide-binding protein subunit beta-like protein	18.7162	10.2811	5	19.5174	5.09573	4							17.3838	4.46691	3	21.2841	6.5321	3
O46037	623	Vinculin				11.41	0.491464	3
O46231	297	Tropomodulin; isoform A	16.1425	3.29789	3	15.1704	2.9884	3							18.3836	3.95453	4	14.9048	5.7187	4				26.4647	6.37725	3
O61231	49	60S ribosomal protein L10							29.2023	6.49923	4	27.2575	13.4277	4							26.8389	3.84993	3	27.2842	7.75729	4
O61231	80	60S ribosomal protein L10							30.7874	16.4006	3
O61231	195	60S ribosomal protein L10							20.0574	8.71184	3
O62619	34	Pyruvate kinase	15.0432	3.35204	5	16.2194	2.24034	5	18.2449	11.2968	5	30.8647	10.8133	5	21.6209	5.35108	5	19.1052	2.01004	5	18.6	4.29093	5	22.8188	7.64509	5	12.5639	1.6002	5	9.59955	1.64413	5	10.1656	3.68184	5
O62619	52	Pyruvate kinase	17.6507	3.89885	5	17.8076	5.79928	3	17.5214	10.3494	5	33.202	10.2299	5				20.8665	2.09693	3	27.3525	6.01692	4	22.3589	12.5541	4
O62619	198	Pyruvate kinase	11.2636	1.45873	5	12.7219	1.29626	5	17.6252	10.7215	5	30.1072	8.80193	5	15.6941	5.06233	5	11.4249	0.82535	5	18.5919	5.30592	5	25.721	11.47	5	6.29225	1.81643	5	5.39921	1.64987	5	6.80876	3.77235	5
O62619	329	Pyruvate kinase	21.9097	7.53303	3	28.4561	5.29859	3	17.3193	8.3188	5	29.7279	10.8564	5	28.8077	5.28444	3	29.3091	6.62886	5	18.6155	1.22972	3	16.0463	7.66841	4							15.5248	7.17403	3
O62619	361	Pyruvate kinase							17.1512	11.171	5	36.6829	11.0488	5							22.3085	4.2691	5	22.0399	12.9803	5
O62619	377	Pyruvate kinase							16.6922	9.9419	5	29.2726	10.424	5							17.6758	5.30882	5	21.2547	6.87492	4
O62619	385	Pyruvate kinase	27.7492	7.96727	5	30.615	10.8942	5							28.1312	4.41304	5	32.7037	7.26348	3				26.8897	16.6379	3	13.7961	3.31575	4	12.2595	2.04022	3	11.7501	5.29823	4
O62619	450	Pyruvate kinase	35.715	22.0916	5	42.1463	11.2569	5	11.2362	10.0021	5	22.0288	10.472	5	50.1262	3.72076	5	51.8513	4.58723	5	11.612	2.59479	5	13.1045	7.75075	5	27.1681	4.87407	5	24.1979	6.94046	5	21.9664	6.0758	5
O62619	361 377	Pyruvate kinase	19.2511	9.17836	5	20.0883	2.80637	4	24.6501	18.9824	4				26.5044	6.29537	5	25.2096	3.63613	4	34.2394	5.90117	4	31.5695	13.838	4
O76927	56	40S ribosomal protein S21				34.5119	0.105501	3	41.5766	5.47493	3	35.0476	8.04776	5
O76927	68	40S ribosomal protein S21	23.2361	8.90248	4	31.916	2.68344	3
O77062	328	Sodium-dependent glutamate transporter							19.3628	2.51147	3										21.9037	5.81044	4
O96553	839	C-1-tetrahydrofolate synthase, cytoplasmic							24.922	7.17657	3
O97394	1447	Protein sidekick																												13.5387	4.63729	3	17.8532	5.16809	5
O97418	58	SD16673p	12.1532	3.34736	5	14.5787	2.40294	5	23.8096	10.3839	5	37.9436	12.9931	5	21.6047	8.61352	5	15.9635	1.22131	5	27.4683	8.53866	5	29.6866	11.381	5	14.3149	2.30016	5	14.1113	2.68244	5	14.7663	3.1585	5
P00334	136	Alcohol dehydrogenase	9.57146	4.31434	5	10.5722	2.20478	5	20.4571	6.65433	5	31.1658	3.77282	4	15.3755	5.93704	5	12.6854	1.81493	5	24.2786	5.71055	5	27.4189	14.1214	5	7.81639	2.12186	5	7.58914	1.03581	4	11.6498	4.65549	4
P00334	219	Alcohol dehydrogenase	8.36507	3.35549	5	9.76136	3.6199	5	17.7347	10.1265	5	31.1146	9.22492	5	15.2531	5.12566	5	11.8429	1.82121	5	19.1293	4.15347	5	23.7387	11.0067	5	9.91814	2.86519	5	9.54232	1.84998	5	9.59854	4.80251	5
P02299	111	Histone H3				23.8619	5.86081	5							25.048	6.2812	5	20.8211	1.16422	4
P02574	53	Actin; larval muscle	8.45158	5.56031	5	10.7451	3.80383	5	17.9471	11.7432	5	31.9376	10.7323	5	15.9769	6.95907	5	12.1724	2.72843	5	18.7294	5.69076	5	24.2827	11.8397	5	9.80951	1.797	5	7.53741	2.38845	5	9.03136	4.40849	5
P02574	218	Actin; larval muscle	13.232	3.52334	5	12.6385	4.69166	5	21.7184	7.95141	5	33.5607	7.47114	5	18.7599	4.21783	5	16.774	2.01475	5	26.4342	8.37434	5	28.5955	8.84471	5	7.27385	1.82915	5	5.9686	1.56285	5	7.98529	3.6168	5
P02574	273	Actin; larval muscle	14.9281	4.84026	5	17.2782	1.5299	5	18.5927	9.4494	5	33.5079	9.07832	5	20.4422	5.62608	5	17.2097	1.5302	5	22.3249	4.38635	5	23.8283	10.5742	5	12.8026	1.69062	5	10.3965	2.19725	5	11.7013	3.34728	5
P02574	286	Actin; larval muscle	12.2269	6.62282	5	14.4623	3.57673	5	19.8112	11.5424	5	35.1377	9.4888	5	20.3711	7.30222	5	16.4578	4.03941	5	19.8618	4.91436	5	26.9096	12.7214	5	11.7514	2.32704	5	9.66337	2.88028	5	11.5261	3.73055	5
P02828	460	Heat shock protein 83	14.4785	6.15069	5	14.6208	3.54798	5	19.8643	10.244	4	31.5648	10.852	5	15.2933	2.86434	5	16.2674	6.76016	5	23.918	9.78678	5	19.2404	11.6201	3
P04359	95	60S ribosomal protein L32	12.764	2.98514	5	14.0745	3.72047	4	21.4444	8.58405	3	29.0917	11.6698	3	17.616	3.88793	5	16.1514	2.46854	5	24.4152	10.748	4	24.1319	12.0329	4
P05303	227	Elongation factor 1-alpha 2							22.4759	9.2219	3
P05303	411	Elongation factor 1-alpha 2				15.823	1.21147	3				26.797	1.48499	3							19.4875	5.3634	3
P05303	363 370	Elongation factor 1-alpha 2	30.092	18.1975	3	32.3339	4.68018	3	21.5263	16.7442	4	42.1485	4.362	4	37.5185	3.53855	3	26.1573	11.8981	5	30.7044	2.96281	4	30.9589	14.0608	4
P06002	323	Opsin Rh1	16.4902	1.95235	4				12.2956	4.3615	3													20.2778	9.27617	3
P06605	295	Tubulin alpha-3 chain	14.0219	5.65523	5	18.0146	1.14733	5	15.1217	11.682	5	29.4166	8.57459	5	20.5829	6.17184	5	17.697	3.04292	5	19.0054	4.32786	5	21.7895	10.584	5	10.1339	1.97318	5	8.97401	2.2167	5	9.5672	1.97419	5
P06605	347	Tubulin alpha-3 chain	12.3076	2.00259	5	13.8385	2.39663	4	14.3296	11.3453	5	24.5789	7.32443	4	20.1637	3.19239	4				18.8232	8.26424	4	18.4485	10.6326	4	8.65676	3.22004	4	8.2624	2.5582	4	10.2962	3.63797	4
P06605	376	Tubulin alpha-3 chain	21.9166	4.31678	5																			26.4537	13.5138	4
P06605	315 316	Tubulin alpha-3 chain	45.6761	10.9584	3				24.1386	4.75005	3	40.9525	8.13498	4
P06607	103	Vitellogenin-3				21.5264	1.01913	3																			15.2921	4.32923	5	11.2884	2.23471	5
P06607	312	Vitellogenin-3							18.8194	13.0837	5	27.118	8.88196	5							18.1761	3.90479	4	15.4098	5.94034	3
P06742	81 88	Myosin light chain alkali				15.7458	1.31139	3	27.7914	20.0306	4	45.6631	2.70345	5	15.8169	2.98778	4	15.356	0.945029	5				37.8555	7.64188	4
P06754	25	Tropomyosin-1, isoforms 9A/A/B																									21.8978	13.4978	5	9.66014	6.54729	5	11.8115	6.92618	5
P07486	130	Glyceraldehyde-3-phosphate dehydrogenase 1	10.7132	6.03802	5	13.6423	3.06762	5	20.5335	8.49607	5	32.154	9.3507	5	20.1579	6.85122	5	16.8836	2.12463	5	21.1259	4.05254	5	25.8018	10.2938	5	13.8019	2.52224	5	11.1086	2.39304	5	12.4998	4.45087	5
P07486	149 153	Glyceraldehyde-3-phosphate dehydrogenase 1	27.2992	16.5648	5	34.6281	5.64581	5	19.5687	15.7399	5	30.7723	10.9047	5	41.1627	7.54219	5	43.4275	8.7942	5	23.6169	6.01437	5	26.0136	10.5442	5
P07487	130	Glyceraldehyde-3-phosphate dehydrogenase 2	11.9827	4.30277	5	14.6842	2.539	5	17.5799	11.4472	5	30.6373	9.85024	5	19.6149	5.71123	5	16.6427	1.59668	5	19.2526	4.24977	5	21.5186	10.1452	5	13.1763	2.04499	5	11.6725	2.42969	5	12.5279	4.03569	5
P07764	143	Fructose-bisphosphate aldolase	16.2623	9.22366	5	22.1761	7.49615	5	16.5688	12.0558	5	32.7519	10.7825	5	25.4381	6.46634	5	23.2602	4.29367	5	18.5977	5.38535	5	20.4624	10.5136	5	15.4639	1.78142	5	14.233	2.53552	5	15.9388	6.30547	5
P07764	150	Fructose-bisphosphate aldolase	16.1038	10.6886	5	19.4727	5.86544	5							26.0284	8.24305	4	26.1056	5.81479	4							16.6249	2.76622	5	12.5144	3.85322	5	15.3922	8.28488	5
P07764	178	Fructose-bisphosphate aldolase	11.8419	2.51187	5	10.722	3.24499	5	14.945	11.0171	5	28.7751	9.34055	5	15.9424	4.36491	5	13.3936	2.3916	5	17.8167	6.53327	5	19.6617	9.42091	5	7.83704	1.99738	5	7.89787	1.85541	5	7.96946	4.66514	5
P07764	135 143	Fructose-bisphosphate aldolase	12.7207	9.42056	5	19.1653	4.64629	5							15.2461	7.7747	4	19.9085	5.55752	4	30.1365	8.067	3
P08120	1724	Collagen alpha-1(IV) chain							41.4487	1.81993	4	49.0816	17.0481	5							32.2073	9.33845	4	32.4166	4.38484	3
P08171	261	Esterase-6							36.4199	4.97583	4	52.0637	16.1924	5
P08736	411	Elongation factor 1-alpha 1	7.97632	2.64629	5	9.97131	2.15757	5	14.6724	11.4434	5	25.7414	8.64808	5	13.6183	3.65279	4	11.5098	1.51419	5	16.522	4.30186	5	19.2125	11.7857	5	10.2621	1.5386	5
P08879	110	Nucleoside diphosphate kinase				7.8591	1.1385	3	18.4356	11.8324	5	35.3589	11.5315	5	11.7641	7.04661	5	9.40732	1.44435	5	19.8736	6.19351	5	22.9733	10.6346	5				8.84771	1.64582	3	9.08077	5.13645	5
P08928	150	Lamin Dm0	11.1194	3.8401	4	6.04438	0.919611	5	16.4979	10.7188	4	29.796	11.4885	4	15.7562	5.38328	5	8.46619	1.49439	4	20.4836	5.29401	3	23.4149	8.60886	4	6.49851	1.7251	5	5.56786	2.0284	5	6.468	3.68097	5
P09180	26	60S ribosomal protein L4							16.3521	11.7256	5	27.0324	7.90947	4							16.9166	2.78592	3	17.8034	11.2004	4
P09180	99	60S ribosomal protein L4							16.2129	6.91286	4										19.3473	3.78024	4	26.6309	5.11924	4	15.2138	4.10721	3
P09491	25	Tropomyosin-2	7.48471	3.43231	5	7.72083	1.9643	5	29.7944	11.6287	5	42.2663	11.7265	5	14.5888	8.66613	5	8.67525	1.26476	5	27.8426	11.6502	5	35.2211	17.7903	5	9.48696	1.85775	5	8.33964	1.89252	5	10.0211	3.15002	5
P09491	127	Tropomyosin-2	9.44698	3.90714	4	11.3539	2.60274	4							19.5961	11.4663	3	13.092	2.21414	3	24.7765	9.713	4				11.2109	2.32709	5	9.55008	2.15773	5	11.4449	3.69399	5
P09491	271	Tropomyosin-2	6.67591	1.65737	5	6.64502	1.43581	5	20.477	9.18572	5	35.1798	6.66459	5	12.1263	4.86212	5	8.26934	1.14631	5	25.9705	11.211	5	33.7443	18.912	5	5.95508	1.8243	5	6.29539	0.352631	3	8.22038	0.705172	3
P10987	218	Actin-5C	18.2717	3.59129	5	23.7426	10.0082	5	20.6213	8.15572	5	34.1227	6.60338	5	25.3598	5.84566	5	34.4122	23.8763	5	26.6849	8.67905	5	25.3275	10.0608	5
P10987	286	Actin-5C	21.6627	2.71902	3										22.444	4.92268	3	24.1124	4.95393	3
P10987	258 273	Actin-5C							26.1804	17.8832	3													27.2641	17.1757	4
P11046	75	Laminin subunit beta-1																						32.408	10.9447	3
P11046	801 808 810	Laminin subunit beta-1				85.1034	3.12079	3
P11147	267	Heat shock 70 kDa protein cognate 4	8.388	3.17798	3										7.01279	3.59092	5				15.3406	7.89369	4
P11147	546	Heat shock 70 kDa protein cognate 4							16.6674	7.40584	5	28.0976	11.7462	4							18.0315	5.81402	3	22.1321	8.36603	4
P11147	574	Heat shock 70 kDa protein cognate 4							19.9391	12.2846	4	33.7056	13.3284	4										26.6577	14.163	4
P11147	603	Heat shock 70 kDa protein cognate 4							16.629	12.199	4	31.2379	8.47097	5										21.701	13.0426	4
P11584	669	Integrin beta-PS																			34.5994	2.40547	3
P12024	64	Chaoptin	91.0244	2.9937	4	88.7858	6.22838	5	39.0219	3.56573	5	44.0172	17.537	5	93.0323	1.60237	5	92.0554	1.24067	5	26.2926	7.3799	4	34.4458	15.4411	5	81.8228	3.15482	5	77.2782	7.01364	4
P12024	1039	Chaoptin													16.2215	3.93017	3
P12024	1260	Chaoptin				96.603	0.896193	3	36.0308	3.58794	4	53.0664	15.9635	5				94.1176	1.7759	4	36.2817	5.87723	4	36.0908	16.7747	4							73.0986	11.8817	4
P12982	60	Serine/threonine-protein phosphatase alpha-2 isoform																						19.8882	5.32586	3
P12982	125	Serine/threonine-protein phosphatase alpha-2 isoform	15.5301	3.93213	5	15.0568	2.10919	4	18.2389	12.4012	4	27.5539	9.70887	4	20.091	4.75036	5	16.0545	1.11121	5	22.8468	6.62862	3	21.9686	11.2653	3
P13060	456	Elongation factor 2							21.336	8.47321	4	30.0368	8.28644	4
P13060	553	Elongation factor 2																31.0559	12.5252	3				22.1161	7.99418	3
P13060	577	Elongation factor 2				17.7724	4.73552	4				33.548	10.6121	4				18.7851	3.78674	3	21.6684	2.20173	3
P13060	714	Elongation factor 2	13.564	8.50725	5	16.6016	5.35791	5	14.4107	11.6895	5	24.8662	10.179	5	21.9762	4.73326	5	20.649	2.69826	5	15.4905	2.95132	5	15.0541	7.87379	5	10.8152	1.213	5	8.91419	2.42857	5	9.83924	4.47874	5
P13060	733 737	Elongation factor 2																						36.1128	2.42037	3
P13217	148	1-phosphatidylinositol 4,5-bisphosphate phosphodiesterase							5.90516	4.05652	3	23.9144	8.95291	4							13.2083	1.73296	4	9.61361	4.00474	3
P13395	325	Spectrin alpha chain				14.7055	1.7385	3	19.8921	8.7054	4													17.589	5.28656	3
P13395	681	Spectrin alpha chain				13.307	0.851629	3	19.2585	7.27852	5	25.146	6.28053	4							17.5399	0.954555	4	18.3408	8.56723	4
P13395	1570	Spectrin alpha chain				11.4292	0.493403	3	16.3288	9.10284	4	25.3092	9.2447	4				13.9899	4.75617	3				20.8459	12.1755	4				5.50335	1.88687	4	6.82809	3.04227	5
P13395	2068	Spectrin alpha chain	21.0377	4.04607	3	14.9563	2.32834	3	22.1338	1.0228	3	21.8232	6.91248	4				17.7328	2.28965	4	17.5445	3.12881	3	22.6158	2.11289	3
P13395	2373	Spectrin alpha chain							26.4376	8.84866	3
P14318	141	Muscle-specific protein 20							21.4384	12.9177	3													25.8137	8.65513	3
P15215	356	Laminin subunit gamma-1							40.975	2.5013	4										35.9663	7.6139	3	23.464	7.10865	3
P15215	790	Laminin subunit gamma-1				80.4046	7.58295	3
P15357	144	Ubiquitin-40S ribosomal protein S27a	50.2665	7.74805	3	51.0819	5.56815	4	21.1487	7.74511	3				44.3697	8.0763	5	45.0028	4.06424	5				34.049	16.9511	3
P15372	87	Phosrestin-2				19.0461	1.83144	3	16.8755	13.7282	4	33.3598	13.6789	4							20.3628	7.51511	3	20.5632	4.35686	3
P15372	139	Phosrestin-2							16.8175	9.81449	4										20.2836	5.95475	3	16.0952	7.22303	3
P15372	154	Phosrestin-2				18.0515	3.83194	5	15.7469	12.0619	5	25.3836	8.17659	5							11.856	3.62771	3	18.629	13.6183	4	9.6014	2.05695	5	7.79177	2.05572	3
P15372	283	Phosrestin-2																			20.8064	1.38011	3	24.5135	8.76298	4
P17336	93	Catalase	17.2919	3.19661	4	16.7147	3.10456	5	19.2194	9.27349	4	28.5681	9.9116	4	17.3999	6.52515	5	13.3098	3.09535	5	17.1508	3.01421	5	18.5031	9.52505	5
P17336	208	Catalase										33.3201	13.86	3	33.1953	6.4695	5	31.6903	5.17013	5	18.2856	4.56654	5	17.5357	10.6045	5
P17336	375	Catalase				50.1648	0.974359	3	17.2709	12.2638	5	28.0974	12.449	5	52.909	1.48928	5	49.0979	5.5543	5	18.095	3.34168	5	15.7358	7.14997	5
P17336	413	Catalase																			16.094	2.63336	4	17.5486	4.35948	3
P17336	455	Catalase													34.5573	6.26545	5				18.3305	2.57026	4	21.4164	11.4548	4
P17336	422 423	Catalase							29.5423	20.3028	5	32.3506	16.985	4	58.0951	5.47612	5	61.8069	6.05644	4	22.2347	2.32846	5	24.7238	13.8378	5
P17704	35	40S ribosomal protein S17	6.22006	2.11197	3	6.96879	1.05213	4	15.2201	12.7843	4	32.6988	12.6087	5	14.0382	6.12649	4	8.22863	0.627808	5	18.3866	5.57727	3	18.598	11.2407	4
P18929	54	NADH-ubiquinone oxidoreductase chain 1							26.4187	14.9148	4	27.564	11.6999	3							18.0427	11.4752	3
P18930	41	NADH-ubiquinone oxidoreductase chain 3	6.88848	1.42608	4	8.73365	1.57712	5	14.7297	9.83033	4	30.0525	13.1767	5	10.8804	1.92282	3	8.4891	0.28756	4	13.4006	6.69725	4	13.2682	9.84259	4	10.0677	3.24186	4	11.6231	3.51429	5
P19107	33	Phosrestin-1				17.8974	4.10404	3							19.2585	1.6488	3							32.3597	9.83704	3
P19889	27	60S acidic ribosomal protein P0							19.1798	9.91663	4	31.395	13.8746	4										28.3676	9.70359	3
P19967	409	Cytochrome b5-related protein							7.28123	4.47314	3	26.5688	7.22295	5
P20007	29	Phosphoenolpyruvate carboxykinase [GTP]				22.8096	5.63604	5										30.232	2.21899	3
P20007	120	Phosphoenolpyruvate carboxykinase [GTP]				19.5009	2.63764	4
P20007	314	Phosphoenolpyruvate carboxykinase [GTP]										21.8954	0.681251	3							22.1515	3.46753	3	17.965	5.89365	4
P20228	89	Glutamate decarboxylase	12.6861	7.02314	4	11.5427	6.12701	4	16.6465	12.8078	4	37.9074	12.7598	4	21.0562	4.11953	3							26.5143	16.235	4
P20228	455	Glutamate decarboxylase										34.6716	13.6506	5							17.6813	2.40227	3
P20432	13	Glutathione S-transferase 1-1							18.9828	10.7329	4	29.6479	11.8968	5							19.0183	5.27251	5	18.2468	9.27689	4							12.9111	3.10865	5
P20477	136	Glutamine synthetase 1; mitochondrial										32.0044	5.64328	3										27.0292	7.59526	3
P20477	382 388	Glutamine synthetase 1; mitochondrial	23.5982	10.1488	5	31.4744	0.591006	3	24.4554	18.3669	4	44.7779	6.74428	4	25.5991	6.87973	4	28.3613	7.53565	4	32.544	4.7624	3	31.3509	13.479	4
P20478	48	Glutamine synthetase 2 cytoplasmic	16.4528	1.4014	3																						12.7037	1.59763	5
P20478	105	Glutamine synthetase 2 cytoplasmic	16.9541	9.45546	5	21.1246	4.78981	5	22.0579	6.43127	4	35.5994	11.3044	5	26.3567	7.41033	5	24.6869	4.49856	5	23.4657	3.28077	5	25.9823	11.0257	5	14.9944	3.37344	5	12.4591	4.22802	5	14.0109	5.64787	5
P20478	123	Glutamine synthetase 2 cytoplasmic	19.3625	10.789	5	25.2155	4.13297	5	15.6972	10.8946	5	29.6283	13.0287	5	29.1508	6.81445	5	27.0076	2.43785	5	16.191	2.92815	5	18.7892	9.73994	5	20.4423	2.21038	5	17.4401	3.88931	5	18.9134	5.03918	5
P20478	169	Glutamine synthetase 2 cytoplasmic	15.8423	6.73776	4	19.1288	3.8974	5	17.75	8.42289	5	27.9519	13.0826	4	25.452	5.84045	4	20.9495	1.47179	4	21.2407	3.53242	3	18.9029	2.07971	3	19.668	2.47689	3	17.5312	3.14001	4
P20478	189	Glutamine synthetase 2 cytoplasmic							13.8873	10.0865	5	29.48	11.2237	5
P20478	327	Glutamine synthetase 2 cytoplasmic	10.3111	6.56691	5	13.3471	3.8852	5	16.1657	10.6108	5	31.6493	14.0522	5	20.0452	6.424	5	15.9044	1.88509	3	17.4777	3.99416	5	18.9691	9.07459	5	13.5027	2.49143	5	13.3862	3.34125	5	13.1466	5.92051	5
P20478	352	Glutamine synthetase 2 cytoplasmic							17.2399	12.0424	4	33.2662	7.31019	4										23.9333	9.49789	4
P21187	119	Polyadenylate-binding protein				29.4877	6.30309	3	21.231	10.2206	3	35.7122	7.71012	4
P21914	75	Succinate dehydrogenase [ubiquinone]iron-sulfur subunit; mitochondrial							10.2202	11.1369	5	28.8067	14.0041	5	17.4986	2.75973	3				18.4613	9.75943	4	19.5392	13.1192	4
P21914	252 258	Succinate dehydrogenase [ubiquinone]iron-sulfur subunit; mitochondrial	30.8529	19.2707	5	39.8514	7.72404	5	24.0233	17.4275	5	40.5238	11.1698	5	42.3805	4.62618	5	41.0216	6.66201	5	25.1368	4.03143	5	27.5906	9.55015	5
P22464	11	Annexin B9	31.3269	7.17868	5	27.607	2.70644	5	28.3457	7.29013	5	34.7862	6.99407	5	24.0266	5.28776	4	23.7314	3.72225	5	27.9218	7.64437	5	27.7529	6.95679	4							11.8727	3.0339	3
P22464	159	Annexin B9										31.3576	6.45689	4
P22700	471	Calcium-transporting ATPase sarcoplasmic/endoplasmic reticulum type	6.09854	3.37722	5	6.8599	2.48657	5	14.4072	11.665	5	26.6524	7.94597	5	10.5705	4.84229	5	9.07035	2.45346	5	16.9507	5.94234	5	22.7616	12.5625	5	7.54219	1.79333	5	5.68932	1.75638	5	7.34119	2.61981	5
P22700	498	Calcium-transporting ATPase sarcoplasmic/endoplasmic reticulum type	18.2285	7.34209	5	13.6773	4.23589	5	13.6854	10.5101	5	27.0102	8.93478	5	17.7089	3.27257	5	13.7695	3.09346	5	17.5028	4.12906	5	23.8635	8.5488	5	7.5747	1.73517	5	6.88221	2.10925	5	6.89931	3.31103	5
P22700	525	Calcium-transporting ATPase sarcoplasmic/endoplasmic reticulum type	6.27077	5.00489	4	8.48939	4.20923	4							12.1296	6.34629	3	10.2761	2.50756	3							7.11822	1.46203	5	6.33268	2.0823	5	5.36844	3.38429	5
P22700	561	Calcium-transporting ATPase sarcoplasmic/endoplasmic reticulum type				20.4687	5.93344	4	16.9539	11.5093	5	31.7613	10.9664	5	20.1643	2.30214	4	16.6728	1.54814	4	21.7339	3.09089	5	23.2781	12.3272	4
P22700	636	Calcium-transporting ATPase sarcoplasmic/endoplasmic reticulum type	5.32399	3.30095	5	7.53437	2.46565	5	9.40141	10.6298	5	22.5515	7.38413	5	9.43038	3.92725	4	6.34717	2.38301	5	16.2717	6.75177	5	15.0972	9.80754	5	4.73083	0.998613	5	4.70442	1.10576	5	6.14236	2.30629	5
P22700	876	Calcium-transporting ATPase sarcoplasmic/endoplasmic reticulum type							26.5115	4.71236	4	44.7029	18.5416	5							27.7728	6.03039	4	30.2101	14.5551	4
P22700	344 349	Calcium-transporting ATPase sarcoplasmic/endoplasmic reticulum type	27.8006	20.1436	4	19.7222	8.20838	5	23.0448	12.328	5	41.0258	4.60451	5	23.0339	3.66417	5	23.8506	10.9439	5	31.1018	5.91888	5	32.1974	12.6932	5
P22700	417 420	Calcium-transporting ATPase sarcoplasmic/endoplasmic reticulum type	30.837	9.58005	4	32.5278	6.91048	4	24.3975	12.8177	5	38.1762	7.74749	4	35.9021	9.6921	5	34.6022	6.04186	5	32.274	6.85207	4	31.3967	10.1726	5
P22769	42	Proteasome subunit alpha type-7-1	15.2228	5.04911	5	17.3754	4.46636	5				36.5392	11.0637	3	22.592	6.7808	4	17.4328	1.97194	4				20.4432	4.77401	3
P23696	266	Serine/threonine-protein phosphatase PP2A							22.3635	6.90178	4	31.9474	11.0556	4										22.8157	10.7965	3
P23779	115	Cystatin-like protein							43.202	5.11856	5	50.5825	12.84	5							31.5416	14.7423	4	29.8945	6.75685	3
P25007	103	Peptidyl-prolyl cis-trans isomerase	7.05752	3.15141	5	12.6322	5.45176	4	13.4005	9.82906	5	31.8621	12.7639	5	13.2894	4.83992	4	8.59725	2.94621	3	16.8013	7.04226	4	17.9907	8.0192	5							9.59003	8.31689	4
P25007	125	Peptidyl-prolyl cis-trans isomerase	12.9857	3.14003	5	14.6307	4.92705	5	15.6261	10.1065	5	26.0691	10.5013	5	18.8458	4.99939	5	16.7264	2.14505	5	16.4972	3.97585	5	18.2466	5.70808	5	12.2811	3.76859	4	14.8393	3.08715	5	12.0194	5.86751	5
P25007	178	Peptidyl-prolyl cis-trans isomerase				17.6917	2.81097	3	19.3017	8.07485	5	29.2825	8.67311	5	21.2431	8.44207	4	16.2106	1.8584	3	18.7035	2.69547	4	18.9305	9.01934	4
P25843	21	Profilin							45.8464	4.39429	4													52.5077	9.06765	4
P25843	89	Profilin	17.9989	2.30503	3
P26308	204	Guanine nucleotide-binding protein subunit beta-1							26.5003	10.7504	4	36.4703	16.3898	4
P29310	97	14-3-3 protein zeta	9.13559	5.18614	5	9.45349	4.40831	5	15.5652	9.98075	3				9.67094	6.34527	5	5.48433	2.7373	5													3.89904	0.29754	3
P29327	12	40S ribosomal protein S6							18.3501	10.4143	5	27.919	11.7087	4
P29413	105	Calreticulin							36.922	3.04787	3	53.1904	12.0445	3
P29613	6	Triosephosphate isomerase	25.1192	10.8365	4	27.7996	8.61423	5							34.9622	8.27338	5										18.3374	3.19788	5	20.6649	2.63446	5	21.364	11.4956	5
P29613	42	Triosephosphate isomerase	28.8595	14.7225	5	34.3115	9.60447	5	15.9099	9.40781	5	30.0907	14.2862	5	39.0484	5.40896	5	42.0131	4.71556	5	17.2221	4.54677	5	15.9512	5.8536	5	24.2474	4.73253	5	27.0217	5.03456	5	22.7803	8.08832	5
P29613	56	Triosephosphate isomerase	17.0191	10.8198	5	22.9754	8.06612	5	15.0665	11.0675	5	31.6933	15.0368	5	25.2084	4.87578	5	25.7045	4.49781	5	18.2376	6.35254	5	17.6805	8.12318	5	16.0088	4.29964	5	20.8107	4.19979	5	15.9999	7.98263	5
P29613	125	Triosephosphate isomerase	15.0691	10.0191	5	19.588	5.83596	5	20.4185	11.8873	5	33.4665	9.42069	5	22.6478	6.63348	5	20.6512	5.14029	5	20.7334	6.56167	5	23.9587	10.4911	5	13.0563	1.63145	5	9.97014	2.38024	5	11.7349	5.76953	4
P29613	147	Triosephosphate isomerase				33.5048	6.18273	4	16.0561	10.1771	5	27.5934	12.9285	5				33.9826	4.75418	4	16.0357	4.44538	5	16.1954	7.68876	5	20.0099	2.88559	5	16.2848	4.07711	5	17.2874	7.10833	5
P29742	618	Clathrin heavy chain							14.927	9.5537	4	22.6755	4.31092	3										23.9242	8.20265	3
P29742	871	Clathrin heavy chain	10.0294	3.59959	5	7.49058	0.157327	3							12.858	4.37772	3
P29742	935	Clathrin heavy chain																						34.98	15.4631	3
P29829	32	Guanine nucleotide-binding protein subunit beta-2							16.063	12.1477	4	33.4441	7.74699	5							17.9151	4.46635	3	15.2192	6.67427	3
P29829	74	Guanine nucleotide-binding protein subunit beta-2																						20.4325	12.6749	4
P29829	155	Guanine nucleotide-binding protein subunit beta-2							23.6252	9.64758	4													20.4813	3.79082	3
P29829	282	Guanine nucleotide-binding protein subunit beta-2	26.3292	5.31144	4				17.6975	9.18002	5	28.4873	10.1462	5	34.5395	7.57556	4				19.1643	2.99119	4	20.3336	9.02806	4
P31009	165	40S ribosomal protein S2	33.2299	13.5745	3	43.4544	10.8253	5	16.0658	12.7803	5	25.8477	10.7575	5	37.4839	7.29507	5	38.8198	3.72378	5	16.4446	4.36084	4	18.0024	11.7165	4				16.1608	4.566	5
P31009	205	40S ribosomal protein S2																												28.8472	0.783171	3
P31409	91	V-type proton ATPase subunit B	22.9353	6.61686	5	29.454	10.9045	5	14.3008	11.3114	5	28.4722	10.8995	5	19.8259	5.61575	5	19.3935	6.15917	5	19.5269	6.02945	5	21.8742	11.3423	5				10.3937	3.17622	3	10.5947	3.67199	4
P31409	186	V-type proton ATPase subunit B	9.60731	1.6061	3	10.2437	3.95499	5	14.0768	9.71998	5	32.5275	12.0356	5	14.4595	3.58958	5	11.6515	1.77163	5	16.6639	4.84521	4	22.1859	12.8328	4							8.79564	4.16268	3
P31409	269	V-type proton ATPase subunit B																						27.2758	10.8139	3
P31409	405	V-type proton ATPase subunit B	21.4144	8.05932	4	13.8242	1.25448	4	23.5702	9.70104	5				22.28	11.1016	3	16.6557	4.30246	4	21.1007	3.89959	3
P35381	243	ATP synthase subunit alpha; mitochondrial	11.4001	2.14953	5	12.2725	2.14695	5	12.7718	10.3341	5	24.8291	7.60366	5	16.5041	4.58113	5	13.4336	1.38393	5	16.6224	2.35166	5	18.41	7.87708	5	8.81529	2.44397	4	5.28397	1.05991	4	8.18644	2.86588	5
P35381	293	ATP synthase subunit alpha; mitochondrial				27.4851	5.42435	4	16.1506	8.61851	3	27.7096	4.91336	4	26.6076	3.71226	4	26.9719	1.9953	5	22.7523	1.82239	4	22.5411	8.95544	3
P35381	489	ATP synthase subunit alpha; mitochondrial	11.4929	4.55832	5	16.5943	4.17484	5	16.7629	10.692	5	31.4622	9.39398	5	17.0259	6.57626	5	17.5737	6.74223	5	23.2706	5.73715	5	24.6919	9.88308	5	8.43445	4.04879	3				10.6418	4.37144	3
P35415	368	Paramyosin; long form	11.5327	2.92013	5	11.195	1.06991	5	19.2548	9.43905	4	29.8175	6.01785	4	14.9305	4.82758	5	18.369	7.57644	4	18.4937	3.62792	5	19.4389	8.46656	4	10.8533	2.19977	3	7.89094	3.23262	3	8.92416	3.07596	5
P35415	784	Paramyosin; long form																															11.8609	1.79836	4
P35416	83	Paramyosin; short form	14.5963	3.99611	4	11.408	0.107562	3
P35416	545	Paramyosin; short form	8.18065	1.58683	4	10.5718	2.41151	3	20.4149	7.25146	5	29.17	6.92591	5	14.9775	3.39882	5	15.3879	8.31624	4	20.9931	3.27003	5	21.7284	10.7067	4
P38040	33	Guanine nucleotide-binding protein subunit gamma-1	14.5539	5.89836	5	18.0294	2.69566	5							17.1089	0.914363	3	17.3913	5.01172	3
P38979	206	40S ribosomal protein SA							14.6469	10.0054	5	24.528	7.71467	5							15.9668	4.37113	5	13.9193	7.32561	4
P39018	93	40S ribosomal protein S19a	19.2751	8.1862	3	14.3643	4.35737	5				24.8847	16.0254	3				14.8182	3.86329	4							12.9665	3.81735	5	14.9395	3.87488	5	12.9858	5.37066	5
P41044	214	Calbindin-32	7.4669	3.35656	5	7.66788	1.96074	4				31.3584	14.4837	5	13.4625	4.08182	5	7.79788	1.85154	4				23.4413	6.86963	4
P41094	59	40S ribosomal protein S18							21.84	8.38377	5	24.0294	1.64572	3
P41964	59	Drosomycin				98.9017	0.51809	5	41.5417	9.31441	5	50.7414	11.6526	5	96.7461	0.76549	4	97.9248	1.41883	5	29.4989	12.219	5	35.2957	16.5526	4
P41964	37 45	Drosomycin				78.3135	5.49814	4
P45594	77	Cofilin/actin-depolymerizing factor homolog							25.3407	6.70009	4										27.7004	10.6054	4
P45594	95	Cofilin/actin-depolymerizing factor homolog							27.7856	10.8134	3													27.3717	8.59905	3
P45594	59 64	Cofilin/actin-depolymerizing factor homolog				39.4732	1.19281	3	24.4057	25.653	3	45.3514	6.25334	5							30.9655	8.99584	5
P45889	33	Actin-like protein 87C	14.0504	4.33686	3	14.9646	3.99457	5							19.4223	3.56432	3	18.1719	2.01608	4
P46222	77	60S ribosomal protein L11										29.6675	7.88246	3							21.1004	7.61118	4	26.522	10.9758	4
P46222	26 30	60S ribosomal protein L11																						35.617	6.99215	3
P46223	204	60S ribosomal protein L7a							18.3733	8.43644	4	28.61	6.80731	4										23.384	6.3373	3
P46461	10	Vesicle-fusing ATPase 1	21.8986	8.64132	4	18.2912	2.67077	5	69.6333	11.8166	3							22.6251	4.19058	3	38.336	16.9289	3	75.5052	28.015	3	13.3582	3.06079	5
P48148	107	Ras-like GTP-binding protein Rho1	11.7945	5.09059	5	14.9636	4.25387	5	16.8739	10.0718	5	25.0311	10.3466	5	18.2822	3.50428	5	16.7952	2.71192	5	14.6328	4.17018	5	13.5008	5.23213	5	15.0012	3.91365	5	15.1171	3.02473	5	14.4779	4.56876	5
P48148	159	Ras-like GTP-binding protein Rho1							23.2505	4.59539	3
P48159	28	60S ribosomal protein L23							23.9187	9.99514	3	30.8136	8.55035	4							22.449	5.08317	3	21.6291	8.57792	4
P48375	77	12 kDa FK506-binding protein	7.70245	2.10129	5	9.53416	1.53159	5	26.7379	16.8401	5	34.4655	11.9244	5	17.0704	6.70221	5	10.4039	2.13932	4	29.0045	8.78605	5	25.342	9.66618	5	9.19904	1.64098	5	8.2891	2.74754	5	9.61477	4.87892	5
P48554	6	Ras-related protein Rac2							25.0415	12.2382	4													32.007	16.2838	4
P48554	157	Ras-related protein Rac2							18.3583	6.65078	4	34.179	7.97153	4							25.1449	3.49537	3	27.4003	11.0186	4
P48554	178	Ras-related protein Rac2							10.5478	14.0773	3	15.9869	1.19522	3
P48596	232	GTP cyclohydrolase 1										41.9255	12.7828	3
P48602	274	V-type proton ATPase catalytic subunit A isoform 1							19.1817	7.70575	5	28.9398	8.12451	5							18.0097	3.18524	3	19.7652	10.1674	4
P48602	391	V-type proton ATPase catalytic subunit A isoform 1				11.3241	3.19174	4	13.5495	11.4286	3	20.9141	6.56313	5	13.0834	2.56175	3				11.6672	2.39443	5	18.2629	6.21489	4	8.2317	2.10379	3	7.26984	0.300366	3	7.49314	4.06343	3
P48602	529	V-type proton ATPase catalytic subunit A isoform 1													49.0386	1.96629	3
P48610	139	Arginine kinase	23.5891	9.06088	5	26.4119	6.61677	5	21.1552	9.52224	5	31.6034	10.2218	5	28.732	5.78441	5	27.645	3.90899	5	20.5802	5.76114	5	21.6826	9.75217	5	18.5336	2.05251	5	16.4381	4.8854	5	18.5931	4.28321	5
P48610	201	Arginine kinase	12.7557	6.25967	5	16.0067	3.91974	5	14.1417	11.0179	5	28.9003	12.7904	5	20.5712	4.66675	5	18.449	3.26835	5	16.725	2.91819	5	17.216	6.4257	5	10.5213	2.10257	5	11.765	2.1928	5	11.2987	6.03977	5
P48610	222	Arginine kinase	8.38217	4.12242	5	9.60897	3.13432	5	18.8807	10.9547	5	33.0262	10.1696	5	14.4235	5.62313	5	11.9031	2.9211	4	21.4529	6.90422	4	24.1723	12.437	5	6.49116	2.23175	5	5.8751	1.19996	5	7.99545	4.9905	5
P48610	271	Arginine kinase	13.0065	5.01768	5	15.8443	3.4078	5	15.6201	11.7685	5	29.6428	10.3287	5	18.8952	4.29057	5	16.1966	1.73449	5	17.7914	4.42083	5	18.033	8.67957	5	9.18555	2.44236	5	9.65888	2.333	5	9.36161	4.51471	5
P49455	25	Tropomyosin-1, isoforms 33/34	5.25693	2.46543	5	7.14939	2.1715	5	28.6454	10.3715	5	39.6486	11.2184	5	14.1038	8.4655	5	9.53012	0.875725	5	24.2904	10.2148	5	33.3662	17.0379	5
P49455	268	Tropomyosin-1, isoforms 33/34	9.9471	2.15797	5	9.50709	1.45674	5	20.143	8.8078	5	33.4137	10.4319	5	14.6253	7.04936	5	11.1982	1.52051	5	21.1868	3.955	5	20.3864	7.96571	4	7.57307	1.28215	5	6.58595	1.53623	5	7.66513	2.0933	5
P50882	9	60S ribosomal protein L9				17.4074	0.736154	3	14.8286	10.1992	5	24.1387	6.76954	4	19.4552	3.20137	3	18.8948	1.91298	4	14.6736	2.56866	3	15.4211	7.20474	4	9.20369	2.19832	4	11.0575	4.17948	4
P50882	101	60S ribosomal protein L9							17.6907	10.8872	5	24.5556	5.27872	3										21.5247	7.69363	4
P52029	408	Glucose-6-phosphate isomerase	7.64078	3.07159	5	8.91762	3.37332	5	13.7232	11.3988	5	25.248	10.1413	5	12.2888	3.00194	5	10.9478	1.85107	5	18.2606	6.14241	5	14.5411	9.5546	4	7.8959	1.62072	5	8.1927	2.18413	5	7.19254	4.10108	5
P52029	459	Glucose-6-phosphate isomerase	39.4823	16.184	5	28.7055	13.6808	5	21.3684	18.5406	5	30.3451	8.1911	5	23.2507	15.2143	4	23.9652	12.1965	5	30.402	14.9579	5	21.5052	8.71159	4				8.76658	3.29469	3
P52029	536	Glucose-6-phosphate isomerase	6.72556	1.66353	5	7.03602	2.22444	5	16.68	12.6671	5	32.1388	11.037	5	10.211	3.6587	5	8.17502	1.53603	5	18.9018	6.56784	5	24.6098	13.1949	5
P52034	91	6-phosphofructokinase	5.14549	2.80347	5	6.5032	2.52448	5				25.1068	9.44678	3	11.1644	4.44213	4	7.38724	1.70537	4	14.3134	4.44098	5	20.2788	4.99784	3	6.57991	1.27697	5	5.61589	2.17341	4	6.01191	3.23314	5
P52034	316	6-phosphofructokinase	7.16249	2.87924	4	8.55757	3.64932	3																			7.83	1.76696	4	7.30904	1.63904	3	8.20227	2.5027	4
P52034	353	6-phosphofructokinase	23.1773	1.47614	3				13.2244	10.0584	4	24.6048	11.1229	3	15.1604	0.810226	3	18.4554	4.39756	4				17.1866	8.49965	4
P52034	422	6-phosphofructokinase	16.5053	4.34425	5	16.7199	5.37194	5	16.5206	9.96499	5	26.1074	8.10233	5	22.7445	3.42174	5	19.9331	2.72515	5	16.7599	3.65416	5	15.6254	7.67976	4	12.1845	2.12757	5	12.0747	3.46997	5	10.9737	4.64676	5
P52034	663	6-phosphofructokinase	9.4402	2.99064	5	12.7245	2.38415	5	20.1648	12.9756	4	32.936	9.94756	5	17.0231	6.13495	5	11.3187	0.81717	4	20.8615	5.24969	5	22.6323	12.1149	4	9.13628	2.26241	5	6.77828	2.72439	4	8.81761	3.00115	5
P52034	692	6-phosphofructokinase	9.75992	4.72011	3				10.0677	9.97597	5	26.2628	22.5413	4							12.2444	5.72181	3	17.4254	10.5949	4
P52034	712	6-phosphofructokinase	10.9579	4.88903	4	10.7452	2.27928	4	11.5698	11.0811	5	26.5401	10.2445	5	13.6537	3.58522	5	11.1714	2.41449	5	14.5569	5.30494	5	17.4265	11.7725	4	7.12958	1.4282	5	6.44078	1.75538	5	7.139	2.60253	4
P53777	80	Muscle LIM protein 1	18.1368	10.8832	5	21.6414	4.51394	5	23.6797	12.4609	5	32.7238	11.323	5	27.4395	8.18017	5	24.1847	1.25685	5	20.3068	5.45092	5	26.2212	12.6848	5	25.1917	1.80916	5	24.8112	3.77514	5	22.182	4.21104	5
P54357	51	Myosin-2 essential light chain				14.813	7.40986	4																13.4825	4.71187	3
P54385	69	Glutamate dehydrogenase, mitochondrial	16.5191	0.997991	4	17.3264	2.99359	4	20.2579	4.56211	5	27.0317	10.2554	5	22.3832	6.90626	4	19.962	3.34901	5	21.275	11.5524	3	24.4388	5.07871	3
P54385	103	Glutamate dehydrogenase, mitochondrial	17.3426	5.42468	3
P54385	245	Glutamate dehydrogenase, mitochondrial	8.75526	5.6343	5	11.1095	3.42034	5	13.2921	10.0658	5	26.3543	8.17802	5	15.9604	6.3097	5	12.8462	1.78873	5	16.6687	3.93099	5	18.6726	9.39503	5	9.15771	1.8	5	7.7221	1.80401	5	8.6759	2.5538	5
P54385	368	Glutamate dehydrogenase, mitochondrial							14.4206	11.2257	5	29.5402	11.4793	4	13.5809	6.87495	3	12.8524	3.44935	4				26.0506	12.1777	3
P54385	163 165	Glutamate dehydrogenase, mitochondrial							23.8475	16.991	5	40.5844	7.37228	5				22.4591	2.56232	3	31.8158	10.7828	4	32.4638	14.5943	4
P54611	136	V-type proton ATPase subunit E	5.74697	3.28336	5	6.88152	3.03589	5	19.0714	13.3685	5	34.2749	13.7164	5	10.6162	3.96847	5	9.55772	3.51373	5	17.7456	4.27414	5	19.4038	7.64602	5	7.88749	2.04764	5	7.90925	2.28273	5	8.03729	3.9024	5
P55828	38	40S ribosomal protein S20	18.7503	7.83997	5	14.4605	1.89808	4	17.3175	8.2922	4	25.3108	14.4888	4	20.4434	6.03638	4	14.6862	2.86386	5	21.4559	13.5996	3	17.9958	3.46774	4
P55830	101	40S ribosomal protein S3a							31.5319	4.9616	4										29.2942	5.00768	3	43.4079	10.5748	4
P55830	142	40S ribosomal protein S3a							18.4527	10.9063	4	28.548	7.18289	4										25.1772	14.593	4
P55830	157	40S ribosomal protein S3a	15.8512	5.09451	4	15.858	3.68823	5	17.7697	8.31395	5	22.7213	7.70932	4	20.3198	3.85084	5	19.8452	3.00675	5	15.2635	3.09967	4	17.1187	4.8518	4	12.0975	3.65153	5	10.0739	2.64526	4	10.5275	2.87052	5
P61851	7	Superoxide dismutase [Cu-Zn]	43.6875	11.2174	4	45.7333	7.35069	5	25.4761	10.2101	5	38.3633	11.7517	5	47.5728	9.15728	5	45.9605	5.27056	5	23.8072	6.49371	5	30.4612	15.445	5	32.2991	2.95228	5	25.4885	4.01375	5	31.2112	8.43141	5
P61851	35	Superoxide dismutase [Cu-Zn]	48.7168	24.7459	5	59.9234	4.07012	5	24.3696	7.75722	5	35.7908	11.4414	5	58.0586	2.47622	5	57.6725	2.08671	4	26.2956	4.56014	5	29.2134	11.4618	5	45.3015	1.84498	5	41.027	6.40688	5	39.2994	7.44172	5
P61851	56	Superoxide dismutase [Cu-Zn]	65.6221	9.56945	3	64.7687	8.69778	4	33.2259	5.51235	4	47.3533	16.1459	5	68.5916	8.46528	4	67.8779	0.678571	5				35.8649	7.81963	3	62.7882	3.55872	4	57.192	4.59645	5	60.0228	9.46376	4
P61851	92	Superoxide dismutase [Cu-Zn]	41.7035	16.2498	3	46.6429	8.20944	4	27.0303	8.26866	5	33.1737	7.98906	5	45.3242	8.16335	4	45.5924	5.10384	5	22.7797	8.27611	4	25.6857	7.87543	4	27.9563	4.81272	4	24.8155	8.16664	5	25.266	6.43421	5
P61851	145	Superoxide dismutase [Cu-Zn]	46.5585	11.6904	3	46.7422	6.5603	5	35.108	5.91132	5	40.3115	15.1874	5	60.1124	8.57499	5	52.7621	3.35143	5	25.6191	7.42539	5	35.6031	16.1135	5	54.4337	6.18599	5	48.3493	7.53156	5	50.9254	10.334	5
P80455	46	40S ribosomal protein S12	9.08952	5.61694	5	9.88794	1.59734	5	21.8528	14.179	5	39.9357	17.1557	5	15.7793	4.91849	5	10.8167	3.68617	5	29.4006	6.84835	4	23.9148	12.0353	4	9.64491	2.75857	4	9.77349	1.74669	5	12.3106	9.21794	4
P80455	57	40S ribosomal protein S12							22.5424	10.3639	4	45.7889	15.2593	5							31.358	2.01224	3	28.0652	11.2286	4
P80455	76	40S ribosomal protein S12				13.3102	1.5297	4	17.1867	11.0522	5	33.6909	16.6592	5	20.4017	2.44916	3							21.7907	8.60404	4
P83967	286	Actin; indirect flight muscle	17.0162	6.22188	5	21.4996	3.88738	5	23.3426	8.66442	5	34.0767	9.76772	5	24.5233	6.1395	5	20.0225	1.59818	5	21.8132	5.61189	5	27.3462	11.4903	5	15.3629	3.30392	5	11.2177	2.29852	5	13.955	6.2834	5
P83967	258 273	Actin; indirect flight muscle	17.3373	6.1145	5	19.5046	4.13119	5	22.6977	15.7751	5	40.6616	5.98518	5	24.1184	6.71495	5	20.5958	3.22273	5	30.1065	5.3496	5	29.1155	13.0848	5
P84029	19 22	Cytochrome c-2				63.6875	8.4096	3	40.7409	7.246	5	47.1321	7.51519	5							37.6719	12.5604	5	40.5027	7.79833	4
P84249	111	Histone H3.3	36.599	13.0831	5	27.0228	5.21942	5							25.3621	8.71475	5	23.5178	6.62335	5	27.1215	4.02765	3	41.9905	18.6443	3
P91928	302	Putative mitochondrial inner membrane protein	18.8877	7.07055	5	23.7088	9.7597	3	17.6479	10.981	5	34.7111	11.5081	5							20.4906	4.26709	5	25.2917	11.9483	5
P91929	86	NADH dehydrogenase [ubiquinone]1 alpha subcomplex subunit 10; mitochondrial	6.95763	3.36541	5	9.66184	2.45132	5	20.3372	9.3736	5	29.1849	10.7951	5	13.8553	6.9047	5	9.81538	1.81739	5	18.7083	6.7188	5	22.5196	10.6133	5	7.04208	2.11717	5	6.28751	1.41746	5	7.68635	3.9924	5
P91929	139	NADH dehydrogenase [ubiquinone]1 alpha subcomplex subunit 10; mitochondrial	11.4485	6.80904	5	14.6935	3.33438	5	16.4849	12.6687	5	28.6108	11.3051	5	18.5841	5.17463	5	16.8853	2.23762	5	15.1868	3.28509	5	16.3611	7.92583	5	12.6149	1.65618	5	11.6018	2.34275	5	11.1784	3.7224	5
P91929	148	NADH dehydrogenase [ubiquinone]1 alpha subcomplex subunit 10; mitochondrial	20.0362	2.9486	5	20.9625	2.04851	5	19.8614	12.4516	5	32.6009	11.8935	5	22.3099	2.46331	5	23.5871	4.52382	5	21.164	10.4025	5	22.8339	10.031	5
P91929	340	NADH dehydrogenase [ubiquinone]1 alpha subcomplex subunit 10; mitochondrial	20.264	6.04096	5	20.7331	1.24613	3	25.8033	6.69852	4				23.042	5.36726	4	19.1148	2.56407	5										15.4203	4.0315	3
P91938	142	Thioredoxin reductase 1, mitochondrial	16.5547	9.82784	4	22.4163	6.07576	4	16.1847	11.1449	5	34.5074	11.5805	5	26.7914	6.29781	5	22.7886	4.92139	5	21.4309	6.42147	4	22.7107	11.6302	4	14.4235	3.5101	3
P91938	479	Thioredoxin reductase 1, mitochondrial	21.3813	3.44858	5	23.0513	2.45361	4	23.315	7.24658	4	34.7685	10.1407	4				19.4712	2.38879	3	25.4825	3.55485	4	28.3523	11.1019	4
P92177	97	14-3-3 protein epsilon	11.0799	2.57908	5	13.6344	4.90446	5	12.3041	10.9001	4	28.1023	14.5788	4	16.7843	14.6004	5	9.79912	0.890234	4	18.6316	11.306	3	20.9658	11.1147	4
P92177	111	14-3-3 protein epsilon	8.86209	4.31758	4	13.1952	3.04921	4	17.9745	13.0731	5	30.4966	12.5687	5	14.9143	6.14848	5	12.7081	3.14585	5	16.0133	4.8778	4	19.1985	9.82182	4				7.73908	2.46895	4	10.2578	3.25283	4
P92177	97 111	14-3-3 protein epsilon				16.9092	1.56295	3										23.8757	5.5529	3
Q00174	1828 1837	Laminin subunit alpha				95.9012	3.85155	4	35.7543	2.25396	3							96.1247	1.89355	3				43.3166	5.39171	3
Q00637	36	Superoxide dismutase [Mn]; mitochondrial	12.1955	5.27097	5	11.9813	2.07808	5	17.6101	10.7055	5	30.8146	9.71307	5	13.4452	4.27626	5	10.9822	0.831315	5	19.0205	5.77393	5	21.649	11.1521	5	9.78727	1.95034	5	8.78241	1.39286	5	9.15124	2.98002	4
Q01604	286	Phosphoglycerate kinase							19.9196	12.69	5	32.5569	10.8584	5							20.6755	5.10462	3	23.2182	11.6883	4
Q01604	377 378	Phosphoglycerate kinase							29.382	19.9897	3	34.7457	3.42732	3										37.1551	13.114	3
Q01604	97 106	Phosphoglycerate kinase	12.6777	2.57455	5	12.4217	1.74408	5	30.1949	19.8812	3				16.449	10.2836	5	16.5363	14.8242	5	30.1967	7.05164	4	32.9411	15.1745	4
Q02748	132	Eukaryotic initiation factor 4A							14.9509	11.0282	5	24.7797	6.74041	4							16.6292	2.54771	3	19.0968	7.80672	4
Q02748	149	Eukaryotic initiation factor 4A							18.8283	11.1944	3													26.9638	12.3922	3
Q06559	99	40S ribosomal protein S3							17.4462	9.7808	4	28.3051	9.05552	4							16.2678	4.81084	4	15.1532	8.82042	4
Q06559	136	40S ribosomal protein S3							8.48473	7.53462	3	28.2534	9.60809	5										15.1647	7.02898	3
Q07327	55	Protein ROP							21.1825	8.22762	4
Q07327	363	Protein ROP				22.889	7.23807	3
Q07327	375	Protein ROP				15.648	3.63587	3	19.6287	10.4841	3				21.7413	4.86937	3	15.9868	4.10715	3				27.4114	9.92208	3
Q07327	454	Protein ROP				14.4514	2.52471	5	15.7785	9.38879	4	28.6308	11.1997	5	15.5561	4.67595	4				17.3637	3.94828	4	21.1725	12.3163	4
Q0E8E8	88	Mitochondrial phosphate carrier protein; isoform B	17.2436	3.51308	3
Q0E8V7	39	IP17740p				88.6598	3.64244	3	38.4674	3.58629	4	55.5762	11.3518	5							36.2722	13.6916	5							84.2633	0.654623	3
Q0E924	138	LD46344p										27.9988	13.3429	3
Q0KIA8	256	CG1041; isoform B							16.5038	7.90741	4	26.7223	8.2398	4							17.1706	1.88543	3	16.7677	7.88667	4
Q0KIA8	499	CG1041; isoform B										25.4988	9.58456	4							19.3129	2.44383	4	16.9817	5.69546	3
Q23983	82 89	Soluble NSF attachment protein							26.3473	22.5958	3													44.5407	7.34687	3
Q23997	33	Chitinase-like protein CG5210							41.2383	4.84125	5	51.6573	14.8423	5							30.6594	11.1953	4	35.425	10.9345	4
Q23997	435	Chitinase-like protein CG5210							36.7167	3.9006	5	44.5624	22.3704	4
Q24046	179	Sodium/potassium-transporting ATPase subunit beta-1							32.8296	4.87351	5	39.0293	20.3166	5
Q24046	282	Sodium/potassium-transporting ATPase subunit beta-1							39.8537	7.95468	3							80.3252	3.13048	3
Q24046	143 155 165	Sodium/potassium-transporting ATPase subunit beta-1				81.2518	2.78443	3										69.7192	4.44902	4
Q24048	8	Sodium/potassium-transporting ATPase subunit beta-2	20.1701	8.40747	5	18.1834	5.24741	5				29.8451	6.33715	3	23.8818	5.78535	5	15.1418	9.08089	5	27.7347	3.79408	4	33.5591	8.85207	5
Q24048	153	Sodium/potassium-transporting ATPase subunit beta-2							36.0941	6.80783	5	42.5929	23.7776	4
Q24048	165	Sodium/potassium-transporting ATPase subunit beta-2							32.9663	3.29626	5	46.4366	17.3557	5	77.3428	12.122	3	84.4641	5.5395	4	30.8248	5.30936	4	23.3625	9.78144	3	70.8709	5.78249	4				74.3029	9.1523	3
Q24048	175	Sodium/potassium-transporting ATPase subunit beta-2				76.0736	5.34076	3	32.7861	4.72752	4										29.006	3.90923	4	30.893	6.45167	3	74.1477	5.97603	5	73.0707	6.16266	4	68.4035	10.3963	4
Q24048	189	Sodium/potassium-transporting ATPase subunit beta-2				70.1195	5.64619	5				41.735	26.3355	3	69.5526	3.94005	4	68.7016	5.10644	5
Q24048	298	Sodium/potassium-transporting ATPase subunit beta-2				83.4453	2.33928	3				56.8326	13.7173	3										37.9278	17.189	4
Q24048	153 165	Sodium/potassium-transporting ATPase subunit beta-2				78.7499	6.14059	4	48.8848	6.58092	3				87.4416	0.992667	3				44.8282	9.38004	4	41.2894	15.1874	4
Q24186	90	40S ribosomal protein S5a				38.0165	7.36242	3	20.9931	16.4675	4	27.1943	16.4246	3				36.9498	2.84549	3	15.5783	1.45578	3	14.4002	7.61914	4
Q24186	196	40S ribosomal protein S5a	10.4519	4.02016	4	8.4078	1.25506	4	12.4725	13.0356	4	24.3287	11.8451	5	9.61762	1.96033	4	6.38417	2.76744	3				14.7659	7.89479	3
Q24251	48	ATP synthase subunit d, mitochondrial	17.522	8.74317	5	11.0097	7.56321	5	32.8394	13.1979	5	36.3893	5.42072	5	10.123	3.44072	5	11.687	6.13764	5	24.5153	5.14114	4	26.445	6.75982	5	7.42351	3.05856	5	8.35607	2.4483	5	6.91837	3.2178	5
Q24253	129	LP17054p							20.3328	12.1946	3
Q24253	381	LP17054p				9.02284	2.29727	5
Q24400	12	Muscle LIM protein Mlp84B	33.3656	13.1567	5	41.4309	7.27762	5							43.9473	5.20796	4	44.3431	3.35541	4							35.9777	1.08484	5	33.5502	6.19723	5	27.9749	5.10707	5
Q24400	15	Muscle LIM protein Mlp84B																												31.8279	5.03989	5
Q24400	36	Muscle LIM protein Mlp84B													54.1209	6.76886	3										39.4624	3.00364	5
Q24400	51	Muscle LIM protein Mlp84B	43.7552	6.98226	3	41.4933	9.07098	4	19.3289	10.9468	5	34.1999	11.6616	5	40.5455	9.51175	4	39.4578	7.00662	5	20.9344	5.3632	5	24.4705	12.2671	4	24.1897	2.68668	5	20.0177	5.97365	5	22.2451	5.97132	5
Q24400	120	Muscle LIM protein Mlp84B	40.5803	22.7522	5	50.43	4.86571	5	15.3132	10.9694	5	26.7315	10.7419	5	49.4679	6.03427	5	48.3878	2.81341	5	15.5837	1.42179	5	18.9368	12.0057	5	35.9026	2.68164	5	30.6854	7.56386	5	28.733	6.95322	5
Q24400	123	Muscle LIM protein Mlp84B							24.987	6.21289	3	31.3589	11.3422	4							27.365	8.05203	3	27.5107	14.2237	3	42.2138	1.6024	3
Q24400	144	Muscle LIM protein Mlp84B				65.7765	7.00042	3
Q24400	195	Muscle LIM protein Mlp84B	18.6586	6.99571	5	25.8626	3.51797	5	17.6811	12.1627	5	30.8078	9.25374	5	24.1636	6.24363	5	20.4426	4.22378	5	19.0122	4.65269	5	23.4415	11.8044	5	13.8981	1.83254	5	13.8327	4.82313	5	12.5091	4.73389	5
Q24400	222	Muscle LIM protein Mlp84B	32.7652	19.5165	5	42.0873	6.45787	5	18.3377	12.9138	5	28.1885	11.3239	5	42.1771	4.14389	5	43.318	2.60798	5	15.5944	3.2207	5	17.3107	9.09284	5	33.6925	1.33806	5	29.2379	6.97895	5	27.2477	5.70771	5
Q24400	225	Muscle LIM protein Mlp84B	40.6233	11.882	3	50.3108	0.748037	3	18.0617	10.1574	5	31.8814	14.6073	5	41.4481	5.78245	5	45.6094	3.47565	4	18.8172	2.31582	4	14.653	6.60902	3	35.2914	2.66578	5	30.302	8.10182	5	31.1979	6.45799	4
Q24400	271	Muscle LIM protein Mlp84B	40.8293	23.2848	5	52.8628	7.4749	5	20.1884	10.6477	5	36.0494	13.8246	5	53.4273	7.04063	5	54.4363	3.12225	5	20.3784	4.27265	5	23.8987	14.3963	4	40.0738	1.50305	5	33.6147	8.38136	5	35.6894	6.56483	5
Q24400	328	Muscle LIM protein Mlp84B							18.7709	10.734	5	30.4839	12.7847	5							19.6535	2.72608	5				33.8302	2.36853	5	30.019	6.36144	4	31.2681	4.82041	4
Q24400	377	Muscle LIM protein Mlp84B	36.3389	11.0623	3	42.0274	7.99412	3							40.3035	6.92456	3										30.5278	2.18296	5	27.8949	7.55312	4	26.3884	5.56728	5
Q24400	424	Muscle LIM protein Mlp84B										35.6644	12.6308	3
Q24400	470	Muscle LIM protein Mlp84B							24.8377	9.8364	5	37.0417	15.0122	4							23.7196	3.43974	3				36.7476	1.84892	4	32.4191	5.79338	4	40.191	6.38945	3
Q24400	246 249 252	Muscle LIM protein Mlp84B																			40.365	0.954611	3
Q24400	445 448 451	Muscle LIM protein Mlp84B							33.8107	21.3398	4	46.6151	1.09565	3							41.0633	5.34005	4	40.7966	12.7596	4
Q24400	51 60	Muscle LIM protein Mlp84B	37.2352	17.8238	4	48.6422	3.38498	5							50.1837	4.86248	5	53.2665	2.57388	4	38.7022	4.74859	3
Q24498	1633	Ryanodine receptor 44F																						26.2261	13.6156	4
Q24498	1788	Ryanodine receptor 44F							10.9651	12.1545	3	29.1805	5.96534	3
Q24498	2393	Ryanodine receptor 44F							35.1707	6.22067	4
Q24498	2451	Ryanodine receptor 44F																						24.741	20.2959	3
Q24498	2530	Ryanodine receptor 44F	10.92	3.56506	5	10.8789	1.52371	5							13.7108	3.93129	4	12.1365	1.88365	3				17.6696	6.67597	3
Q24498	3779	Ryanodine receptor 44F	26.0069	6.52728	5	35.6355	9.94868	4	35.4983	7.20542	4	47.0435	8.1416	4	30.9253	4.48039	4	27.2203	10.2717	4	33.4177	6.62937	4	34.7906	5.35603	5
Q24560	12	Tubulin beta-1 chain	12.2562	4.51697	5	10.6723	0.945596	5	15.7832	9.90415	5	26.4386	9.9852	5	16.6942	6.98161	5	12.4209	0.256332	5	18.4414	4.95323	5	18.1716	8.61697	5	12.0962	2.0056	5	9.76776	2.27478	5	10.1871	3.04872	5
Q24560	239	Tubulin beta-1 chain	14.0434	6.12765	3	15.9306	7.11993	4	15.0116	12.3399	4	31.588	8.17739	4	22.4572	6.22148	4	15.3145	0.900022	4	19.6509	6.19939	3	20.5501	8.94541	4
Q24560	303	Tubulin beta-1 chain	7.23838	4.34937	3	10.0393	2.43673	4	13.0587	11.5104	5	28.4421	10.263	5	15.8993	3.86883	3	11.8687	2.63645	4	17.447	7.02788	5	18.9062	12.6389	4	6.05182	1.82622	3	5.02735	1.01383	5	6.64158	4.62174	5
Q24560	354	Tubulin beta-1 chain	11.1219	3.96253	5	8.66906	2.56382	5	16.7274	15.3082	3	27.2698	9.22159	5	14.0981	2.89169	5	11.7292	2.11208	5	17.1213	6.42464	4	18.9098	12.3078	4	6.56388	1.76945	5	7.99981	1.63531	5	6.55278	2.56252	5
Q24560	127 129	Tubulin beta-1 chain	25.9929	11.3908	3	31.2471	6.96602	4	21.4937	14.2467	4	43.0006	7.1638	5	38.1011	9.24987	4	31.4807	5.31032	5	21.4389	5.38677	3	28.3109	18.3251	4
Q26365	72	ADP,ATP carrier protein	5.00984	1.86378	5	4.43901	1.32279	5	11.0788	11.191	5	27.7549	12.3786	5	7.40683	4.06781	5	5.12899	2.2661	5	16.4083	7.12602	5	19.2403	11.0999	5	3.83678	1.34241	5	4.42238	1.28827	5	4.86545	3.23427	5
Q26365	144	ADP,ATP carrier protein	6.30657	1.89021	5	7.22927	1.08104	5	13.8533	9.78902	5	25.7338	9.08739	5	10.0996	4.85732	5	7.6794	2.74593	5	21.012	5.34618	5	21.473	8.84052	5	4.97625	1.46365	5	5.2507	1.24316	5	6.28575	3.35277	5
Q26365	174	ADP,ATP carrier protein	7.52024	1.6525	5	8.80432	1.35172	5	10.319	11.6206	5	23.6134	10.2235	5	11.344	4.00662	5	8.15134	1.55095	5	14.4771	5.98965	5	16.5491	9.35986	5	6.0819	2.76389	5	8.52854	2.9462	5	6.6138	5.26096	5
Q26365	271	ADP,ATP carrier protein	13.96	9.97877	4	9.49071	3.16932	4	11.7551	11.2902	5	21.6014	7.66757	5	11.7032	6.29133	5				15.3868	7.03656	4	18.1571	11.4229	4	6.56155	1.43478	4	6.80242	1.39647	4	7.19354	3.1009	5
Q27268	236	ATP-dependent RNA helicase WM6							17.0427	13.6981	3													11.618	3.52099	3
Q27268	297	ATP-dependent RNA helicase WM6																						26.1573	5.91176	4
Q27934	29 32 34	Protein phyllopod																68.9609	9.57507	3
Q3YMU0	82 90	IP10683p				78.3203	8.29188	3
Q4ABE3	81	Histone H1	13.087	2.49747	3
Q4V5A7	277	IP14655p							21.7241	11.6677	5	33.88	9.80861	5
Q59DP8	43	Plasma membrane calcium ATPase; isoform N	16.0218	7.81226	5	15.7725	9.75094	5	14.3934	9.04427	4				36.328	26.8565	4	11.0688	3.50845	5	21.6522	10.7276	3	23.6609	13.6556	4	5.27009	2.33276	3	4.8266	1.96379	4	4.58529	3.8272	4
Q59DP8	179	Plasma membrane calcium ATPase; isoform N							27.3041	8.53723	3										28.3811	4.48834	3
Q59DP8	477	Plasma membrane calcium ATPase; isoform N							73.8604	1.96184	3
Q59DP8	626	Plasma membrane calcium ATPase; isoform N				14.8807	1.0575	3	27.5713	6.77668	4	39.2227	6.92708	5							25.5005	4.92049	3	27.8971	5.56882	3
Q59E65	213	Unc-89; isoform B							12.5395	5.88116	3										16.1736	2.6841	3	13.9198	6.92057	3
Q59E65	602	Unc-89; isoform B	13.3581	4.86446	4	13.3728	1.99542	4							14.3206	5.72738	4	12.0173	0.422245	5
Q59E65	1021	Unc-89; isoform B							23.8194	18.7334	5
Q59E65	1357	Unc-89; isoform B																						23.2388	2.67038	3
Q59E65	1537	Unc-89; isoform B	6.07082	4.34021	4	8.50167	0.579343	5							12.6854	4.20612	3	14.5123	14.4418	3				21.8352	3.14885	4
Q59E65	1722	Unc-89; isoform B							21.3027	7.40938	4	26.3285	8.40033	5										16.5267	5.54459	3
Q59E65	1874	Unc-89; isoform B							29.4362	4.41833	3	32.3081	0.544473	3
Q59E65	2024	Unc-89; isoform B				23.4237	6.14386	4							21.4925	5.47679	4	17.5927	2.9589	5
Q59E65	2224	Unc-89; isoform B	14.5465	5.20768	4	16.5481	1.54282	5				30.9463	10.9891	4	21.2389	3.80274	4	17.3629	1.16101	4	21.1658	10.9981	3
Q59E65	2247	Unc-89; isoform B				16.8673	3.07447	5	15.9514	12.9159	4	37.2876	15.0719	5	22.3897	10.6103	4	16.9322	4.01436	5	22.7399	2.88929	3	24.672	16.0915	4	12.0707	1.97482	5	8.88436	2.8787	5	9.78217	3.99953	5
Q59E65	2331	Unc-89; isoform B	8.55684	5.32294	5	11.0005	2.61601	5	17.4482	9.00943	5	36.6112	15.0111	5	18.6589	9.13267	5	12.9138	1.45997	4	20.3683	2.75445	5	26.9808	14.4516	5	11.1081	3.65072	5	7.13511	2.50937	5	8.68036	3.71227	5
Q59E65	2509	Unc-89; isoform B							13.9878	8.835	4	27.6442	10.264	5										20.6981	6.92943	4
Q59E65	2666	Unc-89; isoform B							22.891	10.4706	4													20.5972	5.68611	3
Q59E65	2679	Unc-89; isoform B							20.572	9.98325	4	32.4788	1.73042	3										32.2396	10.8695	3
Q59E65	2730	Unc-89; isoform B	18.8659	6.27282	3										31.2382	9.09452	3										21.6684	4.34607	3
Q59E65	3415	Unc-89; isoform B				23.853	10.6545	4
Q59E65	3427	Unc-89; isoform B				19.7774	3.15226	4							23.5735	7.55578	3	20.3391	4.17298	4	18.4052	4.39247	4				9.76368	1.61349	5	8.98997	2.59405	5	9.08168	3.76533	4
Q59E65	3680	Unc-89; isoform B	21.5909	1.53375	3
Q59E65	3721	Unc-89; isoform B				19.9219	0.297749	3	19.4345	10.6281	4	33.3703	8.44859	5	30.4564	6.50638	3	21.5297	2.29846	5	21.9598	2.69218	3	26.4381	12.3205	4
Q59E65	3820	Unc-89; isoform B							17.5806	11.9484	5	27.9188	7.0979	5							15.1853	8.01278	3	18.7693	11.6648	4
Q59E65	3955	Unc-89; isoform B							18.6797	7.20136	4										18.7969	1.3775	3
Q59E65	4085	Unc-89; isoform B				7.34813	1.46415	4	14.6414	10.5781	5	24.4503	6.77605	5	12.248	1.50203	4	8.61375	1.84874	5	12.2572	2.00992	3	18.0993	12.1066	4
Q59E65	4115	Unc-89; isoform B	14.3189	2.14648	5	15.4719	1.12404	5				30.1928	12.6718	3	15.3296	3.6437	3	14.539	1.44738	4	17.5079	4.31461	3							8.29287	3.32542	3
Q59E65	1626 1632	Unc-89; isoform B							21.9057	18.4818	4													40.748	8.16182	3
Q59E65	1968 1975	Unc-89; isoform B	12.0854	5.09648	5	14.0899	2.98402	5	25.1058	13.838	4	40.2935	7.32698	4	16.674	5.39207	4	14.3046	5.57146	4	27.0177	5.3739	4	28.259	12.1983	4
Q59E65	1998 2003	Unc-89; isoform B	16.2891	7.01305	3	20.8287	5.99064	4	20.6968	17.8388	4	40.5589	8.08248	4	21.6011	7.20459	4	18.3408	6.47152	5				34.0883	13.8827	4
Q59E65	2182 2183	Unc-89; isoform B																						35.3601	16.488	3
Q59E65	2531 2544	Unc-89; isoform B							34.7207	12.3082	4													36.2026	7.86082	3
Q59E65	2830 2832	Unc-89; isoform B	23.3206	2.47649	3				22.1093	18.1179	4	43.1901	8.69079	5							31.2236	9.20476	4	33.9697	16.0831	4
Q6NP72	10 13	RE35907p	32.9222	21.5651	5	41.4401	12.9066	5	26.559	20.3596	4				36.5358	14.4556	5	44.5801	5.54929	5	24.5185	11.2774	3
Q7JR58	67	LD24265p							18.7117	12.6372	3	27.621	10.3321	4							19.9077	3.34805	3	15.8193	6.49769	4
Q7JR58	245	LD24265p							15.2353	9.06993	4	22.0322	3.40104	3										28.2194	14.2795	4
Q7JS69	34	Nervana 3; isoform D							19.4165	10.2937	5	29.9056	10.537	5							20.5908	5.25298	3	17.5633	6.95289	4
Q7JUS9	101	RH64567p	7.60171	3.60292	5	8.48516	4.02864	5	12.737	14.3087	3	21.074	10.299	4	11.3843	3.86198	5	16.0846	16.6993	5	10.5435	2.40909	4	13.7751	8.69826	4	6.96932	2.22011	5	8.67216	2.94859	5	6.65649	4.1749	5
Q7JVH6	185	LD24696p				29.9705	6.15233	3	20.7678	9.32159	4	32.3812	9.8061	4	32.7849	3.94179	4	27.1474	8.10185	3				25.1944	7.44953	5				16.256	0.871448	3
Q7JW00	48	LD14731p				24.0285	1.63421	3										14.6057	1.28066	4
Q7JWF1	489	RH38923p							19.1987	8.08347	4	25.9738	0.702034	3							18.6686	2.71687	3
Q7JWF1	579	RH38923p										34.0704	11.8637	4
Q7JWF1	573 576	RH38923p							39.0127	17.8011	3													41.7386	14.086	3
Q7JWQ7	36	RE01730p							39.7939	4.25308	5	53.5712	18.9156	3
Q7JWQ7	246	RE01730p							36.4119	7.57725	4	47.7237	16.0574	4							40.1281	10.5701	4	37.6919	14.3796	3
Q7JWQ7	299	RE01730p							36.7762	5.07702	5	42.2031	17.8732	4							29.4152	3.65185	3	30.4721	10.3294	4
Q7JX87	86	RH69586p							24.672	8.22159	4	33.6887	5.312	3
Q7K084	36	RH04549p	81.8172	9.33145	4	87.9727	2.27549	4										88.9838	3.02315	4
Q7K088	115	RH03850p							42.2211	1.15604	5	51.3661	8.35288	5
Q7K088	124	RH03850p	74.2976	23.1841	3				43.9283	4.1257	5	52.3532	12.2306	5										56.9542	29.3249	3
Q7K088	64 68	RH03850p				84.5542	8.08216	3							81.2413	6.4705	4
Q7K188	86	RH58203p							35.1776	7.11957	5	49.9181	10.5073	5							33.8059	22.2472	4	31.8712	5.40294	3
Q7K188	112 114	RH58203p	79.3355	9.19698	3	68.3768	10.6524	3							75.391	5.53841	3	71.4285	4.19342	3
Q7K188	86 98	RH58203p				88.6099	3.22069	3
Q7K1C0	17	MIP04232p							25.7073	11.6211	3	50.0913	13.3524	5																12.8733	1.42046	3
Q7K221	410 412	LD23191p	18.8436	11.8551	5	20.3101	6.14927	5	40.0621	12.9104	4	33.9661	9.43156	4				24.4726	2.79042	5
Q7K485	268	SD07085p							39.6735	6.24496	4	43.8591	11.9057	4
Q7K4T8	295	LD23856p																												5.66089	1.52531	3
Q7K511	212	GH19743p							36.6409	2.58977	4	44.6268	12.109	4										41.4438	1.68647	3
Q7K569	78	Glycerophosphate oxidase-1; isoform D	19.7302	4.13435	5	29.6919	12.3382	5	24.6125	9.56293	5	29.1754	8.82116	5	26.1822	6.69389	5	24.1838	3.53351	5	26.8598	3.21094	4	25.8546	6.64559	5
Q7K569	207	Glycerophosphate oxidase-1; isoform D	28.1106	6.35559	4	25.5861	7.29513	5	16.7549	9.77875	5	30.8134	9.25957	5	27.2585	6.08986	4	27.3364	5.73089	5	20.0553	4.23264	4	20.0545	9.78303	4
Q7K569	223	Glycerophosphate oxidase-1; isoform D	23.7856	10.571	4	25.1548	7.32489	5	13.5681	11.6925	5	28.0308	6.94943	5	29.9226	6.2085	5	26.7233	6.3953	5	18.1262	5.07642	5	20.3956	10.9155	5	12.8111	1.71358	5	9.29709	2.19386	5	12.9012	4.90687	5
Q7K569	238	Glycerophosphate oxidase-1; isoform D	20.0856	13.697	5	23.8973	8.56717	5	15.7703	12.3232	5	30.6125	9.42957	5	28.7194	8.42097	5	25.7958	6.22595	5	17.8987	7.57805	5	23.2079	12.4534	5	18.3167	13.3756	5	10.2483	3.43513	5	12.6686	6.42835	5
Q7K569	259	Glycerophosphate oxidase-1; isoform D	24.2178	10.0321	4	24.1393	7.79827	5	16.235	9.7728	5	30.1375	9.42554	5	29.8178	9.41734	5	27.9678	5.19827	5	18.7367	4.75881	5	25.1274	8.15975	5	14.0084	2.19928	5	10.0074	2.63987	5	12.7593	4.67801	5
Q7K569	278	Glycerophosphate oxidase-1; isoform D	31.2748	4.2314	5	32.3092	7.00114	5	20.6603	7.64566	5	32.1473	11.2947	5	36.4918	7.57419	5	35.5431	3.8852	5	23.2183	6.41045	5	30.6327	8.69483	5	15.4611	2.51164	5	14.2006	0.726318	3	18.4983	3.42905	3
Q7K569	352	Glycerophosphate oxidase-1; isoform D							14.9342	13.8504	4	27.3331	6.92522	4	21.8713	2.99659	3	19.0552	2.90674	3				18.243	10.6163	4
Q7K569	448	Glycerophosphate oxidase-1; isoform D	11.6374	4.74194	5	10.7665	3.26462	5	12.3815	11.2597	5	26.6442	10.6819	5	15.1328	4.79394	5	11.6711	2.91279	5	16.8505	7.14185	5	17.1746	10.5524	4	6.41409	1.51837	5	6.44023	1.50096	5	7.37099	4.21366	5
Q7K569	486	Glycerophosphate oxidase-1; isoform D	11.1819	6.028	5	12.653	5.26166	5	14.4067	11.7262	5	27.9805	7.96168	5	19.3182	5.22307	5	15.8571	3.85354	5	17.7213	5.55384	5	22.3401	11.083	5	9.40076	2.69123	5	9.06901	1.79283	5	9.65136	4.56426	5
Q7K569	541	Glycerophosphate oxidase-1; isoform D				15.1354	7.41192	4	12.9275	11.3985	5	27.4392	8.343	4	16.2061	5.06641	3				23.6284	11.8372	4	23.6677	14.6365	4
Q7K569	302 303	Glycerophosphate oxidase-1; isoform D	36.6626	22.0592	4	45.6755	13.0243	4	19.4256	15.3139	4	38.2201	7.77588	4	45.2692	10.2528	4	43.755	5.38674	5	25.442	5.75706	4	25.9147	10.882	4
Q7K5K3	302	GH08474p	18.4167	9.22828	5	21.9168	5.76164	5	22.4638	6.12754	4	33.3177	10.8881	4	22.1216	9.18992	4	18.4465	1.30296	3	21.8841	3.62695	4	25.7759	10.2219	4	17.531	5.16849	5	14.4058	9.31607	4	18.4373	3.60108	5
Q7K5K3	321	GH08474p	17.2873	4.69231	5	18.5161	3.83251	5	14.6284	11.2125	5	24.9333	9.24391	5	22.5256	6.04529	4	21.0885	3.13096	5	14.055	3.09526	5	15.8908	8.59139	5	14.0882	1.73023	5	11.3649	4.40405	5	10.7789	3.65097	5
Q7K860	71	Troponin C isoform 4; isoform B	12.0588	11.3098	5	7.97406	3.50439	5	18.6559	11.5013	5	33.2549	12.6201	5	11.1934	3.84987	5	8.35411	2.769	5	24.4799	11.7796	5	31.2755	10.6668	5	5.67988	2.72872	5	6.61118	2.27315	5	8.1872	7.66253	5
Q7KN62	519	Transitional endoplasmic reticulum ATPase TER94										26.8368	12.7473	3										19.8982	5.87672	3
Q7KN62	569	Transitional endoplasmic reticulum ATPase TER94	33.0441	7.45433	5	26.3024	6.28674	5	28.4752	11.391	4				27.9607	6.49118	4	23.3101	5.58255	5	24.3645	4.50683	3	25.7369	4.00566	4							12.7227	6.17423	3
Q7KN94	59	Walrus; isoform B							32.0887	29.1446	3	26.3241	5.1282	5	20.7016	5.2174	3
Q7KN97	108	Pyruvate carboxylase				12.5165	1.34516	3	25.5639	7.9048	3	31.5575	9.85846	4	15.0215	6.84048	4	18.1483	4.68272	3
Q7KN97	186	Pyruvate carboxylase	13.0552	2.46875	3	9.735	4.76857	3	18.5506	9.74561	4	27.9905	15.3378	4	15.9069	6.16592	5	11.0853	2.50606	3				21.1564	11.1029	3
Q7KN97	267	Pyruvate carboxylase				9.16692	0.219713	3
Q7KN97	378	Pyruvate carboxylase				7.31366	2.12581	5							12.8479	8.75858	3	10.3036	0.422099	3							8.21515	1.56116	4	5.7128	1.68533	5	7.69527	1.62715	4
Q7KN97	550	Pyruvate carboxylase	15.6043	2.84678	5	15.8284	1.57519	3	14.2966	11.9043	5	27.5528	10.9041	5	20.1234	3.40618	4	18.3598	1.04232	5	20.4711	8.80712	5	19.6942	12.109	4
Q7KN97	666	Pyruvate carboxylase							27.1742	12.2978	4													40.7163	13.6005	4
Q7KN97	742	Pyruvate carboxylase										33.0887	5.24001	4
Q7KN97	853	Pyruvate carboxylase	15.424	5.34874	5	24.5604	4.84156	3	21.7553	7.4613	5	29.3034	10.5678	5	21.5105	7.28869	4	20.2201	3.85045	5	24.2691	4.88729	4	23.4775	11.417	4	13.2369	2.35378	3	8.6805	0.337411	3	12.9538	4.26989	3
Q7KN97	1003	Pyruvate carboxylase	11.1615	1.4335	3	12.94	0.625634	3	16.8598	11.6737	5	31.0453	9.49163	5	17.7318	5.66236	5	15.8086	3.1746	4				21.0871	14.4407	4
Q7KR04	13	40S ribosomal protein S15Ab										38.2517	11.4872	3							15.1337	4.2856	4
Q7KR04	30	40S ribosomal protein S15Ab																						14.7321	6.76295	4
Q7KR04	72	40S ribosomal protein S15Ab										27.8789	14.3035	3
Q7KRU8	150	LD25232p																			32.5018	6.70334	3
Q7KSQ0	78	RH27308p	29.2743	4.30349	4	28.5837	17.2582	5							13.7315	3.52163	4	11.623	3.26857	4													9.52716	4.86279	3
Q7KSU6	183	CG8036; isoform D										23.3568	13.0414	3	19.2706	6.33744	3				17.5267	5.12299	3							7.3947	1.03801	3
Q7KSU6	436	CG8036; isoform D				33.6035	5.82623	3	18.4555	11.1575	4	31.0014	8.33135	4	32.7084	3.83121	3				25.1088	3.55338	4	23.8264	8.36891	4
Q7KTK9	224	CG5261; isoform A	11.3983	4.68807	4	9.92684	1.03652	5	15.719	11.735	5	30.4005	5.78353	5	15.5448	5.19035	5	11.3708	1.51302	5	19.3973	4.07157	4	24.9894	11.6688	5							10.4595	2.29511	3
Q7KTW5	37	RE10407p																															12.5622	2.90128	4
Q7KUB0	60	Isocitrate dehydrogenase [NADP]				12.945	6.1383	5	19.1	12.5711	5	33.8301	11.9995	5	23.1093	7.04041	3	16.1586	2.69286	5	22.5165	9.76049	5	19.8614	8.65242	3	10.3807	2.19712	4	9.04628	2.57013	5	10.3331	4.09741	5
Q7KUB0	73	Isocitrate dehydrogenase [NADP]	17.3338	9.47106	4	16.6518	5.02186	5	21.638	8.87521	4	30.4087	8.80324	5	25.9071	7.30615	4	19.5599	4.89811	4	19.4745	4.83091	4	24.7781	7.91669	4				12.7885	2.79327	3
Q7KUB0	114	Isocitrate dehydrogenase [NADP]				11.3017	0.331915	3
Q7KUB0	295	Isocitrate dehydrogenase [NADP]							33.765	7.00705	4													34.3425	6.00522	3
Q7KUB0	361	Isocitrate dehydrogenase [NADP]				21.5152	5.67417	4
Q7KUB0	377	Isocitrate dehydrogenase [NADP]	17.3877	9.63073	4	16.3422	5.152	5	14.6133	10.0282	5	28.302	7.71392	5	18.1602	7.7093	4	13.0664	1.24032	5	19.8498	6.17888	5	18.9661	12.2987	4
Q7KUQ5	33	Limpet; isoform F																									36.0399	3.59165	5	34.808	4.03746	5	36.0302	4.90178	5
Q7KV27	144	CG1640; isoform F	19.7993	2.79535	3							30.8374	10.8328	3				24.519	6.41085	3
Q7KV27	250	CG1640; isoform F							20.3233	10.2941	4										18.0169	5.33265	3
Q7KV27	305	CG1640; isoform F	45.1182	7.73975	4	34.6128	7.04096	3
Q7KV27	392	CG1640; isoform F							15.1145	10.6313	5	30.2524	11.1862	5				13.2166	3.24351	3	19.2275	8.8451	4	19.6024	11.3092	4
Q7KV27	182 188	CG1640; isoform F	38.9483	2.93043	3	33.4937	8.41185	4							34.2858	8.35043	4	34.6866	5.32137	4				38.8171	10.0546	3
Q7KVP4	152	CG9485; isoform E							6.87783	3.6341	3	28.2781	16.3821	4
Q7KVP4	195	CG9485; isoform E	13.2181	4.81511	4
Q7KVP4	354	CG9485; isoform E	7.93174	4.71881	5	9.18789	2.67521	5	15.1229	11.1471	5	26.6625	7.88269	5	14.2029	4.36548	5	11.3803	1.39281	4	17.281	5.10879	5	19.4191	12.2148	5	8.86294	1.7767	5	8.03799	2.09751	5	7.50668	2.65601	5
Q7KVP4	417	CG9485; isoform E	17.1952	10.5064	3										24.7427	3.65026	3	23.0912	0.263435	3
Q7KVP4	953	CG9485; isoform E													21.8342	3.24666	3
Q7KVP4	976	CG9485; isoform E	10.1898	3.55901	3	11.2054	3.10313	3							15.4988	3.22457	3	12.2297	0.630273	4
Q7KVX5	55	Vap-33-1; isoform A																						19.9351	4.67809	3
Q7KVX5	172	Vap-33-1; isoform A				10.269	1.93548	3
Q7YU05	78	Lethal (1) G0334; isoform B							21.2167	8.11132	3	23.0149	1.44671	3							25.1419	1.01498	3	29.0702	4.07851	4
Q7YU05	114	Lethal (1) G0334; isoform B	33.7022	11.9295	3	34.2677	2.78086	3	22.7335	9.01224	5	35.2423	9.95146	5	44.1286	9.63103	3	37.3707	2.27912	5	22.8605	2.40964	5	23.2892	10.0272	4
Q7YU05	155	Lethal (1) G0334; isoform B							19.4721	4.99892	5	26.3556	10.0663	5							22.4994	2.08013	4	16.684	6.18996	4
Q7YU05	171	Lethal (1) G0334; isoform B	16.1313	6.17806	5	18.1174	3.52007	5	16.6741	9.24909	5	28.4463	9.83258	5	21.8694	5.84493	5	17.9202	1.93739	5	18.3494	4.18829	5	21.0179	8.9898	5	11.016	1.32335	5	9.65233	2.40623	5	10.9396	3.8026	5
Q7YU05	256	Lethal (1) G0334; isoform B							16.0168	8.62437	4				16.6335	5.81858	3	18.3798	6.81693	5	23.3508	14.4115	3	28.9794	14.2918	3
Q7YU05	24 33	Lethal (1) G0334; isoform B	20.2025	3.28648	5	25.3897	7.58435	5	24.9938	17.2903	5	40.4121	6.82572	5	26.7362	5.0073	5	15.5371	6.57095	5	33.2068	6.94294	5	33.2018	13.3882	4
Q868Z9	95	Papilin				82.7188	6.74297	3	40.006	3.16285	4	48.634	14.9588	5										42.0352	12.3257	3
Q868Z9	379	Papilin							40.1704	5.53243	3	45.7952	21.2066	4
Q868Z9	441	Papilin																79.784	7.04635	3
Q868Z9	488	Papilin	81.0319	10.5635	4													85.3151	4.56504	3
Q868Z9	620	Papilin							39.6516	5.07688	4
Q868Z9	676	Papilin													82.9714	10.9728	3
Q868Z9	1671	Papilin							42.5453	2.23118	5	50.8262	17.7844	5				79.2861	8.30367	4	35.6299	7.49182	3	35.177	13.7163	4
Q868Z9	2327	Papilin																86.7685	0.69707	3
Q868Z9	2824	Papilin	81.6802	3.60308	3	83.9734	1.89869	3													31.3085	1.11656	3										75.8822	8.19808	3
Q868Z9	1882 1895	Papilin																						42.548	6.62538	3
Q868Z9	651 655	Papilin							56.0844	5.37075	5	51.2621	5.54331	3							45.4444	12.1676	4	45.0569	13.6304	4
Q86B97	637	Midline fasciclin; isoform N				53.5879	9.50761	3
Q86BQ4	38	CG2862; isoform B	28.2835	8.66494	4	25.1098	6.58738	5	19.8156	11.7228	4	36.2022	15.1096	4	29.7779	6.77711	5	26.8235	6.39452	5	23.3137	5.66674	3				29.8597	5.1117	4				23.0594	7.38588	5
Q8I0E9	460	Heat shock protein cognate 1; isoform D										33.3319	13.8641	3
Q8IGE1	4 12	Ribosomal protein L10Ab; isoform D							28.5526	28.442	4	35.3024	16.2421	4	22.9684	6.35155	3							40.1722	11.3977	3
Q8IGH4	279	RH19933p	13.0299	5.02245	4	13.7841	3.29893	4	19.5506	6.60234	3				15.091	1.71578	3
Q8INE6	54	Oligomycin sensitivity-conferring protein; isoform B	6.21615	2.33642	5	5.08385	1.44389	5	21.2236	11.3217	5	36.0379	9.72123	5	11.0259	6.21357	5	6.43291	1.28118	5	22.6765	4.16834	5	25.0902	10.5552	5	7.58035	2.03909	5	6.00462	1.18089	5	8.82944	4.22792	5
Q8IPE8	322	CG4389; isoform C	11.7424	3.0833	3	11.0282	1.55841	3										15.3509	4.87256	3										8.18366	2.13475	4	8.06415	3.27134	5
Q8IPE8	443	CG4389; isoform C	23.1662	5.1875	5	26.6329	6.37892	5	16.5352	12.6843	4	28.1139	9.72515	4	23.8214	16.099	3	25.0097	11.3073	5	22.7318	5.87937	4	21.3884	11.0448	4
Q8IPE8	662	CG4389; isoform C																			14.5244	6.44472	3
Q8IPG9	51	LD19437p							38.6793	4.48792	5	52.8356	16.049	5				83.6755	5.19429	4	30.3066	12.2873	4	38.6252	17.7626	4							67.256	15.129	5
Q8IPM3	374	Growl; isoform B							43.6455	4.70747	4	35.3437	0.242999	3							47.3655	19.0773	3	39.4656	4.23461	3
Q8IPP8	181	CG31548	17.1622	3.63263	5	18.4538	2.42295	5	15.5621	12.3216	4	29.2619	11.0514	5	20.3122	3.1505	5	18.4702	2.68218	5	21.5209	8.22217	4	18.4423	9.58968	4	9.81583	4.22519	3
Q8IQ53	29	Uev1A; isoform B							50.0407	28.02	3													29.0145	12.0411	3
Q8IQ53	50	Uev1A; isoform B				15.2988	4.45785	3				35.7415	8.29591	3	19.7215	4.87605	3	18.9165	4.43347	5				23.7134	2.68466	3
Q8IQQ0	160	RE42354p																									9.0304	1.76412	3
Q8IQQ0	219	RE42354p							66.9925	6.06018	3
Q8IQQ0	287	RE42354p										34.8956	12.9456	3										30.2479	12.7661	3
Q8IQQ0	326	RE42354p	5.42673	3.76522	5	6.38227	2.94729	5	10.8517	11.529	5	26.0841	12.6261	5	10.167	3.45739	5	7.75831	2.51666	5	13.445	4.40577	5	15.0404	9.70403	5	4.9582	1.35054	5	6.02151	1.71205	5	5.54882	3.53384	5
Q8IQQ0	464	RE42354p	13.066	6.67325	5	15.983	2.1695	5	11.9186	10.2005	5	22.1089	7.38804	5	17.9095	3.29556	5	16.6488	3.16103	5	12.8466	3.08488	5	12.2824	6.5798	5	11.1554	1.99185	5	10.5262	2.13571	5	10.0216	3.03954	4
Q8IQQ0	490	RE42354p	20.791	4.29391	5	20.2676	2.12611	5	17.4919	11.6197	5	30.5462	8.35691	5	22.9368	5.06027	5	19.9111	4.74398	5	19.3651	5.45946	5	26.114	13.619	5
Q8IQQ0	504	RE42354p	15.0705	8.94927	5	19.4377	6.25689	5	14.5465	9.96508	5	28.5575	7.26192	5	24.0493	6.75571	5	15.3985	2.6029	5	18.1322	3.64431	3	21.8639	13.7147	4	10.8769	1.4936	3
Q8IQQ0	539	RE42354p	15.2544	4.02611	5	18.0209	5.30849	4	16.389	9.32815	5	27.5091	8.40076	5	20.4824	5.84153	5	19.4842	4.31914	5	20.1427	4.70869	5	19.7539	10.011	5	14.5272	2.59822	5				12.7593	2.1131	4
Q8IQQ0	569	RE42354p	13.6513	3.22408	5	12.9968	2.42934	5	15.5936	11.278	5	30.4923	8.76383	5	18.3217	7.14703	5	11.7642	1.12114	5	19.1442	5.55549	5	23.0474	13.2315	5				7.46652	3.08221	4	9.72332	4.62026	3
Q8IQQ0	795	RE42354p							23.0474	4.61585	4	25.8435	1.4764	3							20.16	1.70807	3	26.346	3.79897	3
Q8IQQ0	833	RE42354p							21.9656	8.4347	3										25.4091	5.01272	3	27.5435	12.2251	3
Q8IQQ0	858	RE42354p	9.41262	6.15087	5	10.9545	4.79877	5	10.5112	10.8555	5	26.626	12.2922	5	14.0842	4.194	5	12.686	3.64059	5	14.1403	4.59108	5	15.4697	11.0184	4
Q8IQQ0	905	RE42354p	11.7997	4.74449	5	13.9236	2.02993	5	14.1677	12.2292	4	26.3931	8.55519	5	17.7044	7.17537	5	15.0069	2.88644	5	16.6322	4.90302	5	19.6206	12.9917	4
Q8IQQ0	991	RE42354p	14.3323	5.56169	4	15.3323	3.94246	4							22.7197	8.95692	4	18.382	3.71124	3
Q8IQQ9	596	CG6512; isoform B							14.8211	6.68204	4	23.2963	10.8295	4	15.7478	4.95303	3	12.0437	0.504351	3	17.874	1.13517	3	25.6807	9.16438	3
Q8IQW2	24	RE29690p	98.2804	0.781143	4	97.418	1.66216	5	42.4875	5.3867	5	53.8892	12.7016	5	98.7582	0.368021	5	98.5638	0.326662	5	41.9718	16.2922	5	47.3544	17.2689	5	89.782	3.51861	5	92.1803	2.51866	5	92.6764	3.8784	5
Q8IQW2	45	RE29690p	87.5066	3.72341	4	89.5816	1.40061	5	42.2611	5.2909	5	52.1131	12.6033	5	90.227	2.08972	5	89.4722	4.64745	5	40.6619	15.9597	5	47.7007	17.5667	5	89.243	4.05089	5	91.4528	2.54057	5	91.5701	3.74559	5
Q8IQW2	56	RE29690p							43.5168	7.33178	4													44.0698	16.8794	3
Q8IQW2	24 34	RE29690p				86.1064	3.68342	4
Q8IR95	44 49	RH08789p	87.4569	3.3696	3	75.1089	7.93364	3				50.0121	3.30213	5	72.9158	7.57999	5	66.3307	23.2675	3	46.7146	14.4306	5
Q8IR95	60 69	RH08789p										47.5628	4.53363	5							46.3905	12.5154	5	48.1016	8.9389	4
Q8IR95	82 83	RH08789p				85.2833	4.30821	3							86.4488	6.14191	3	81.9812	7.56876	4	44.5191	17.1533	4	52.0809	7.04506	3
Q8IRD6	60	Drosomycin-like F							47.1891	2.32562	5	49.9782	10.7407	5										37.3351	14.4955	4
Q8IRQ5	222	Lethal (1) G0255; isoform B	10.1399	6.55694	5	10.1686	2.89149	5	12.4894	12.2236	5	29.6365	11.0648	5	14.853	4.03631	5	12.1838	4.08777	5	18.0499	8.11405	5	21.2538	11.5532	5	5.07086	1.13785	5	4.65912	1.16948	5	5.57575	3.14346	5
Q8IRQ5	250	Lethal (1) G0255; isoform B	14.5732	4.26226	3	5.5686	4.99215	4							7.24063	1.48871	3
Q8IRQ5	308	Lethal (1) G0255; isoform B							18.6656	9.26173	5	25.6309	8.2642	4							19.3328	3.25068	3	18.9439	4.95452	3
Q8IRQ5	391	Lethal (1) G0255; isoform B	11.9491	10.6865	5	16.4582	9.37745	5	18.1809	9.68683	5	28.3358	9.6927	5	18.3838	10.9247	5	21.5115	9.93999	5	20.1894	6.93257	5	20.7116	7.62205	4	7.35094	1.93148	5	7.37772	1.849	5	7.40253	3.54832	5
Q8MKJ5	60	RE05231p							46.0826	7.79792	3	46.3288	6.61196	4
Q8MKJ5	88	RE05231p							47.3917	7.21269	4	48.7482	9.48718	5							29.9035	14.7014	3
Q8MLY8	176 184	40S ribosomal protein S8	24.9364	19.0009	3	35.5015	14.4341	4				32.5945	1.47738	3	32.1717	14.466	4	26.5762	10.6813	5				35.5561	10.2923	4
Q8MRK8	205	GH26280p				7.3486	2.48983	3																			9.02749	1.52743	5	8.31326	1.69821	4
Q8MSI2	32	Sarcoplasmic calcium-binding protein 1	13.6469	5.93144	5	17.9317	1.40778	5	20.8774	9.72799	5	36.6757	10.4914	5	22.3548	6.61628	5	18.1177	2.24997	5	24.2153	5.21268	5	25.3248	9.45701	5	14.2419	2.59553	5	13.2135	2.43255	5	16.0374	6.92755	5
Q8MSI2	38	Sarcoplasmic calcium-binding protein 1	18.4409	13.8303	5	25.9948	8.20216	5	20.1839	13.1766	4	39.0919	9.14718	5	30.6735	10.4768	4	28.4868	5.77705	5	24.2614	8.11254	5	25.4144	10.1642	5	14.611	2.27814	5	13.2125	3.05204	5	18.3757	8.89423	5
Q8MSI2	46	Sarcoplasmic calcium-binding protein 1	18.2727	10.6054	5	23.9905	7.37734	5				32.6163	7.52662	5	27.4444	6.21871	5	25.3744	3.53057	4							14.8901	2.4949	5	15.5147	4.04197	5	15.8923	7.80053	5
Q8MSI2	90	Sarcoplasmic calcium-binding protein 1	8.8843	6.02717	5	11.1179	3.21166	5	27.6329	6.81539	3	33.7323	9.00332	5	23.0298	11.4663	5	15.8488	2.20405	5	20.2004	4.59727	4	23.9025	6.77105	4	11.5518	2.20938	5	11.4292	3.42601	5	11.4178	4.80072	5
Q8MSI2	130	Sarcoplasmic calcium-binding protein 1	14.8174	2.16844	5	19.6017	3.0018	5	21.0471	11.7058	4	37.2669	7.55083	4	20.2368	10.6839	4	20.5476	3.84761	4	21.6128	3.59657	4				11.4532	2.86649	5	9.41218	3.04484	5	12.3772	6.84132	5
Q8MSI2	38 46	Sarcoplasmic calcium-binding protein 1	33.6344	15.8396	5	37.6079	7.33431	5	24.777	11.8163	5	38.1524	8.55932	5	41.9205	7.27757	5	43.8674	5.59821	5	27.6291	5.5163	5	33.7279	12.4666	5
Q8MST5	12	LP10436p										26.3584	10.667	4										22.3647	7.86688	3
Q8MST5	303	LP10436p							26.8382	8.96361	3
Q8MST5	315	LP10436p										31.0724	14.9635	3
Q8MST5	127 129	LP10436p																						27.8793	11.8325	3
Q8MT58	361	RE11562p				9.52004	2.97877	3	12.1126	12.7541	4	25.1628	14.1176	4				9.01291	2.22026	4				18.4712	11.6593	4
Q8MYV9	156 162	RH08259p							53.1891	7.53279	5	48.8974	4.33993	5							39.8237	12.8553	5	37.8536	8.5382	4
Q8SY61	35	General odorant-binding protein 56d							30.4126	4.53131	4	48.8239	14.8462	5																75.8514	7.10132	3	80.3693	10.633	3
Q8SY69	64	RH61753p	25.9226	7.1285	4	27.2576	4.86099	5	34.6724	6.55417	5	46.9427	13.807	5	37.6544	9.83131	5	34.205	2.45606	5	30.8461	11.9444	5	39.5801	22.9932	4	37.9495	5.51261	5	33.2271	5.66695	4	35.3532	8.52563	5
Q8SYJ2	21	RE56733p				32.2232	9.29992	4
Q8SYQ4	78	RE42475p				93.2274	3.09455	3				54.7218	15.8948	4
Q8T0K1	192	GH26184p							22.406	12.4117	4
Q8T0N5	114	GH17516p													25.4327	5.78901	3				24.5673	0.926895	3	27.6334	7.04678	3
Q8T6I0	135	EH domain containing protein										24.3635	0.391401	3
Q8T8R1	10	CCHC-type zinc finger protein CG3800				48.2075	6.95766	4							48.9262	5.57037	3	50.9001	3.67433	3										47.3952	6.52867	4
Q8T8R1	20	CCHC-type zinc finger protein CG3800																									32.4161	4.09399	4
Q8T8R1	60	CCHC-type zinc finger protein CG3800										38.5562	15.4667	3	54.0336	7.31993	3										58.6187	4.68253	4
Q8T8R1	70	CCHC-type zinc finger protein CG3800							22.5177	10.7621	5	36.1579	12.2091	5	52.7443	6.54408	3										45.7006	3.64964	5	45.2131	6.47341	5	42.7664	7.08723	5
Q8T8R1	80	CCHC-type zinc finger protein CG3800																						29.0867	13.1313	3							48.199	6.36175	4
Q8T8R1	125	CCHC-type zinc finger protein CG3800							24.4784	9.00674	5	35.5733	14.2961	5							26.0462	6.77422	5	22.7286	10.6013	4				46.008	3.06437	5	48.342	8.19592	5
Q94511	85	NADH-ubiquinone oxidoreductase 75 kDa subunit; mitochondrial	27.9088	18.0605	5	34.9603	7.74391	5	16.4093	11.413	5	29.6225	11.3158	5	39.9255	7.02346	5	37.5784	4.25443	5	17.0969	4.53854	5	22.9432	12.3814	5	29.8806	2.29342	5	23.7571	7.04867	5	26.6005	7.92507	5
Q94511	88	NADH-ubiquinone oxidoreductase 75 kDa subunit; mitochondrial							16.143	10.6761	5	32.1417	10.9964	5							18.9536	4.53504	5	27.7575	12.5951	3	25.7708	2.44998	5
Q94511	102	NADH-ubiquinone oxidoreductase 75 kDa subunit; mitochondrial				29.6479	1.43649	3	17.1105	11.2658	5	27.0343	8.51474	5	28.4186	5.80325	4	25.3805	3.32552	4	18.0079	2.59898	3	18.7978	8.42559	4				14.2207	4.77191	4
Q94511	308	NADH-ubiquinone oxidoreductase 75 kDa subunit; mitochondrial	8.42833	5.4939	5	10.9454	3.49726	5	13.6152	10.6642	5	23.5325	9.16192	5	15.5331	5.22553	5	13.0602	1.68921	5	13.1648	2.26518	5	21.6828	10.9398	5	10.75	2.30086	5	9.97474	2.00943	5	9.5711	3.95501	5
Q94511	467	NADH-ubiquinone oxidoreductase 75 kDa subunit; mitochondrial	10.7518	4.55313	5	12.3271	1.66094	5	14.9264	10.342	5	27.121	10.6216	5	16.6652	5.74053	5	14.0746	0.740922	5	17.7136	3.54642	5	20.2652	11.7425	5	9.49697	1.59372	5	8.16481	2.34403	5	8.1349	3.79187	5
Q94511	508	NADH-ubiquinone oxidoreductase 75 kDa subunit; mitochondrial	6.96638	5.37863	5	7.58849	3.6408	5	10.5296	9.75599	5	30.0752	17.8395	5	10.6633	5.07821	5	6.23682	3.85245	5	17.5284	8.07494	5	19.8231	13.2649	4	4.02705	1.74773	3	3.86772	0.559972	5	6.38417	5.49715	4
Q94511	570	NADH-ubiquinone oxidoreductase 75 kDa subunit; mitochondrial	11.4723	4.59387	5	16.9508	3.93097	5	24.1873	6.22181	5	37.0038	8.63106	5	21.5612	7.27482	5	17.9828	2.42994	5	25.4939	6.46732	5	27.9248	10.2563	5
Q94511	712	NADH-ubiquinone oxidoreductase 75 kDa subunit; mitochondrial	8.06913	5.7799	5	9.36334	3.35887	5	18.494	14.5088	5	35.1696	17.0814	5	14.7137	6.28399	5	11.0737	1.94878	5	18.153	4.1654	5	22.9163	12.1786	5	8.38631	1.95324	5	7.18733	2.82955	5	8.64466	4.41879	5
Q94511	88 102	NADH-ubiquinone oxidoreductase 75 kDa subunit; mitochondrial	30.8036	15.3522	3
Q94514	100	Cytochrome c oxidase subunit 5A; mitochondrial	15.6504	6.37783	3	18.627	3.10025	4	22.4839	13.2342	5	43.2749	16.7166	5	21.4913	5.79565	5	18.4275	3.27038	5	33.012	21.2359	5	32.3527	16.9866	4	24.1451	5.17623	5	23.353	6.02523	5	21.7003	5.18799	5
Q94514	100 104	Cytochrome c oxidase subunit 5A; mitochondrial	18.4309	19.191	5	14.7078	6.63337	5	27.4764	21.1298	4				19.3374	10.7911	5	17.5796	10.2875	5	39.2481	9.22495	3	41.258	10.4895	4
Q94516	78	ATP synthase subunit b, mitochondrial							29.7649	8.32409	5	31.2434	9.66815	4							25.6	1.93873	5	28.7907	5.8669	4
Q94516	193	ATP synthase subunit b, mitochondrial	6.35154	2.4251	5	7.12588	1.75012	5	20.226	13.8093	5	33.3058	9.77296	5	10.8771	4.70172	5	8.52553	1.32811	5	19.4693	8.47022	5	23.1968	10.9515	5	6.30712	1.51185	5	5.53915	1.63794	5	6.40734	2.79508	5
Q94516	229	ATP synthase subunit b, mitochondrial	5.79658	4.22088	5	6.71601	1.94023	5	19.6327	13.3578	5	36.9476	13.5735	5	11.354	5.48428	5	7.82352	2.42639	5	21.6401	6.4248	5	24.6034	10.6129	5	5.44137	1.82076	5	5.6287	1.7078	5	6.59018	4.40361	5
Q94521	144	Dopamine N-acetyltransferase							41.1689	2.08005	4	49.0812	11.3128	5
Q94522	42	Succinyl-CoA ligase [ADP/GDP-forming]subunit alpha; mitochondrial	18.6696	7.71425	5	22.1285	4.22391	5	15.0333	10.0971	5	30.8216	11.6696	5	29.8683	6.76703	5	24.1109	2.23391	5	18.4461	4.93145	5	20.3101	10.2182	5	19.6771	2.01347	5	16.5959	3.99377	5	18.8903	6.58961	5
Q94522	154 163	Succinyl-CoA ligase [ADP/GDP-forming]subunit alpha; mitochondrial	32.2475	15.7788	4	41.8017	13.2232	5	22.3755	16.9335	5	36.4515	8.81912	5	36.6204	8.46458	5				26.1253	4.77082	5	24.315	8.97452	5
Q94523	629	Succinate dehydrogenase [ubiquinone]flavoprotein subunit; mitochondrial				24.8093	16.4289	3
Q94523	186 187	Succinate dehydrogenase [ubiquinone]flavoprotein subunit; mitochondrial	22.6241	14.5963	5	25.4053	10.242	5	17.3236	14.8854	5	32.6514	13.908	5	37.3005	6.0495	5	40.7103	7.54556	5	21.0311	4.87511	5	20.8281	12.1087	4
Q94523	263 269	Succinate dehydrogenase [ubiquinone]flavoprotein subunit; mitochondrial	30.5314	7.67656	5	26.3105	9.07735	5	24.0715	19.6052	4	37.7016	6.28663	5	35.112	4.48359	5	35.5199	10.4771	5	28.4249	7.18717	5	28.4258	12.0817	4
Q95029	251	Cathepsin L							38.5263	5.72413	4	45.1183	12.4891	4
Q95029	360	Cathepsin L	82.932	0.841662	3	83.1541	2.71937	4				37.9313	17.9464	4	81.2309	7.0975	5	77.2872	8.81041	4	27.5565	7.84557	4	33.9207	15.5657	4
Q960M4	79	RE23139p	49.048	24.6217	5	58.1612	4.81733	5	26.9403	7.03378	5	33.8195	15.7188	5	57.4966	3.09364	5	56.2972	4.53203	5	19.8426	2.63052	5	21.4956	9.96075	5	50.9095	2.48539	5	48.9969	6.33257	5	43.9041	4.96109	5
Q960M4	181	RE23139p	26.7036	16.1485	5	31.0415	3.3691	5	25.6872	9.71511	5	32.9037	11.3619	5	36.2922	6.33535	5	34.0499	3.7566	5	20.9856	3.255	5	22.2839	9.06031	5	33.7585	2.1381	5	32.55	5.13099	5	28.7737	4.56111	5
Q961R8	550	Glycyl-tRNA synthetase; isoform A							19.7468	9.53763	3										20.1112	1.83144	3	23.2087	8.42769	3
Q966T5	48 51	Paxillin-derived LIM-only protein							27.7606	19.4372	4	21.9781	11.8802	3							34.3471	3.57037	3	30.5366	11.9963	4
Q9GNH8	43	Hexokinase-A	24.0499	15.2592	4							35.6999	12.5256	3										27.2282	8.98768	3
Q9GNH8	155	Hexokinase-A	12.794	3.47351	5	14.8664	6.13608	5	19.7587	13.8754	3				20.9458	2.78662	3	17.7429	6.86874	4
Q9GNH8	334	Hexokinase-A							25.314	5.46847	4	31.0288	10.8985	4										29.0481	12.9551	3
Q9GNH8	351	Hexokinase-A							20.6484	7.13957	4	27.5899	10.2511	4										23.1585	0.681586	3
Q9GNH8	439	Hexokinase-A	11.3712	2.67148	5	8.25659	2.19758	5	17.0268	12.9199	4	34.1257	15.5111	4	16.3253	5.46238	5	10.0368	2.69493	5	22.8611	4.66621	4	27.3146	14.3496	5	7.65827	2.41543	3
Q9GNH8	358 360	Hexokinase-A							63.3932	28.9286	4										30.5728	9.18128	3
Q9GU68	74	Eukaryotic translation initiation factor 5A	22.3565	6.04912	3	27.055	3.18532	3	27.1005	14.3137	5	32.6398	11.3625	5	25.4953	6.23359	4	23.3242	4.35927	4	21.9458	4.38881	3	21.3393	6.79938	4	22.4923	4.84988	3	16.3047	2.38855	3	21.6178	6.09909	3
Q9GU68	143 147	Eukaryotic translation initiation factor 5A							31.2539	16.775	4	49.721	7.0795	5										37.5153	11.8368	4
Q9TVP3	24	J domain-containing protein							25.0657	14.5151	3				17.8611	2.42737	3
Q9TVP3	70	J domain-containing protein							20.0598	9.283	4	34.3775	9.57535	4							20.8792	3.58875	3	18.8112	6.67071	3
Q9V396	240 242	GH09688p																						41.437	11.862	3
Q9V3G1	90	60S ribosomal protein L8							22.991	8.44418	4													21.9007	8.06346	4
Q9V3J1	255	V-type proton ATPase subunit H																						27.8915	4.73263	3
Q9V3N7	338	Collapsin response mediator protein; isoform A				26.6307	3.44562	3
Q9V3P0	168	Peroxiredoxin 1	20.5001	7.97575	5	25.9335	6.78429	4	21.3893	2.46884	3				28.2571	8.26287	5							16.8287	10.0051	3							16.2972	5.38577	5
Q9V3W2	78	Lethal (2) 35Di; isoform A	16.5378	3.92583	5	12.3823	1.18019	4	15.4651	11.624	5	30.9769	12.6891	5	17.3534	2.55246	4	15.4127	4.06891	4	19.4374	5.68402	5	18.1606	8.80432	4
Q9V3W2	136	Lethal (2) 35Di; isoform A	6.71694	3.702	5	8.19046	3.02337	5	17.3557	12.4953	5	31.7397	11.1558	5	12.5576	4.77018	5	10.255	2.22454	5	18.3515	8.03921	5	21.2389	10.1527	5	7.84542	1.74498	5	7.65829	2.01914	5	7.73491	3.60943	5
Q9V3Y4	249	RE29058p																						29.8695	12.9733	3
Q9V427	322	Innexin inx2							44.0119	16.2292	4													31.5878	6.14242	3
Q9V496	88	Apolipophorins	88.8754	5.06841	3	88.1171	6.70771	4	36.2445	7.26398	5	45.0229	15.6838	5	91.9024	3.70596	4	90.204	4.52916	5	27.6364	8.61971	5	29.9163	13.8783	4				66.7153	3.877	4
Q9V496	132	Apolipophorins	86.6838	1.35185	3	77.6309	7.14397	5							85.3119	7.58977	4	85.97	5.56566	3	35.353	7.31392	4
Q9V496	168	Apolipophorins	84.6631	9.10125	4	86.7675	6.92497	5	37.766	4.64457	5	45.9403	16.564	5	89.9826	2.6279	5	89.6319	0.701507	5	30.1885	7.40886	5	37.0098	14.9714	5	68.3923	5.50656	5	65.365	6.95936	5	63.3388	10.3841	5
Q9V496	192	Apolipophorins	87.0625	8.77266	4	90.146	5.05738	5	38.9973	6.19252	5	45.3184	16.2818	5	91.925	2.75633	5	91.4895	1.95391	4	25.9771	7.63918	5	34.1648	15.0375	5	73.5384	5.04933	5	68.2339	8.88431	5	68.6718	10.0897	5
Q9V496	435	Apolipophorins							49.2305	14.9497	5	58.7671	11.1627	5							53.1038	13.9835	4	46.868	24.7248	3
Q9V496	454	Apolipophorins				92.0816	6.21041	5										95.2426	0.879512	3	40.4235	8.30906	3				74.5123	7.40007	5	71.0724	9.34768	5	68.1347	12.8196	5
Q9V496	489	Apolipophorins	89.0893	5.31541	4	90.5505	3.28551	5	38.4679	4.78493	5	48.7468	15.0331	5	89.6014	5.64076	5	91.1884	1.89874	5	32.3701	11.0685	5	36.5328	14.3279	5	77.2672	5.28047	5	73.0262	7.58731	5	74.0397	9.69174	5
Q9V496	511	Apolipophorins	86.7188	11.4601	4	77.2297	6.12942	5	37.3841	1.00824	4	52.5257	11.9792	5	88.8853	6.82497	5	75.3839	5.28778	5	39.812	22.0167	5	47.4875	25.661	5	55.4102	9.18327	5	65.5707	11.0269	4	69.2864	5.49297	3
Q9V496	543	Apolipophorins																51.41	16.737	3				37.0764	15.9877	3
Q9V496	2048	Apolipophorins							31.4402	3.78416	4	42.7134	17.2549	5							28.6718	10.4823	5	31.453	15.8089	4
Q9V496	2568	Apolipophorins							12.1354	12.3729	4	20.9713	9.66312	4										25.9812	10.2933	3
Q9V496	2760	Apolipophorins				19.6486	9.45011	3
Q9V496	2810	Apolipophorins	71.6238	10.3398	4	73.9364	8.19222	5	38.2817	1.30137	5	48.6274	16.4908	5	81.6907	4.62189	4	77.2318	3.88239	5	30.385	4.15751	4	31.0555	15.5337	4	66.8282	4.37076	5	57.7301	6.91855	5	62.382	7.56576	4
Q9V496	2949	Apolipophorins	69.5676	22.8347	5	80.2953	6.34464	5	38.6183	3.32005	5	46.929	17.6957	5	86.7371	2.80672	5	84.9	2.20011	5	29.1551	6.15334	5	35.4339	17.9724	5	69.1744	7.23801	5	62.4414	8.3365	5	61.1187	9.82049	5
Q9V496	2994	Apolipophorins	74.3707	23.0119	5	87.3684	8.32126	5	35.9473	4.82827	5	51.0109	21.7086	5	91.7503	4.52011	5	89.6546	1.99699	5	32.9754	11.1337	5	35.9407	17.475	5	65.7417	9.11297	5	67.287	10.1638	5	60.2708	16.3668	5
Q9V496	3011	Apolipophorins	84.0649	7.91854	4	85.5322	6.51006	5	35.5289	5.53587	5	43.8674	12.7129	5	86.4906	5.55156	5	86.5414	2.98292	5	29.1944	5.03049	5	30.8896	14.2841	4
Q9V496	3037	Apolipophorins							42.7966	5.63553	5	48.5077	18.281	5				91.0387	4.02481	4	30.8884	8.86547	5	31.7326	17.1995	4				78.9847	2.99878	3
Q9V496	3321	Apolipophorins	83.1009	7.27038	3	80.2774	2.94193	3	39.3854	4.28026	5	44.9232	13.4019	5	82.214	7.04731	5	81.9489	9.49949	5	32.0124	8.01221	5	36.6571	14.8037	5	67.9126	7.71015	4	62.1492	8.80501	4	63.7361	10.705	5
Q9V496	3323	Apolipophorins	89.7101	9.62076	3	93.3289	4.37629	5	34.3371	4.52102	5	46.3685	19.3678	4	96.3169	1.89408	4	94.8265	1.18122	5	26.3883	7.12449	5	38.4172	19.8719	5	78.2588	5.71117	5	72.7615	9.73897	5	72.6482	10.8625	5
Q9V496	3139 3142	Apolipophorins	81.4253	14.5391	3	80.7198	20.2506	4	44.9468	5.61505	5	51.087	11.4348	4	78.2368	24.4863	5	87.6416	8.64775	5	40.3846	9.85582	4	43.0541	9.40105	4
Q9V4E0	331	LD47962p							21.3884	9.52313	4	35.4423	4.00405	3
Q9V4E0	352	LD47962p	10.444	3.02662	5	9.85276	1.85099	5	17.5685	10.6341	5	30.4605	10.6812	5	13.9502	6.06734	5	10.8794	3.10115	5	20.8759	5.98914	5	22.2486	9.3267	5	6.45647	1.16066	5	5.56445	1.4902	5	7.75776	2.86973	4
Q9V4E0	427	LD47962p	13.5539	8.32431	3	14.3169	1.27569	3
Q9V521	623 630	Phenoloxidase subunit A3										55.6885	8.23115	4							48.1444	5.73899	4	42.2153	10.9275	4
Q9V6U9	88 94	Probable trans-2-enoyl-CoA reductase; mitochondrial	20.2014	3.45209	3	23.5541	2.05945	4	31.1242	18.79	3				22.6987	4.98745	4	23.2084	2.66795	4	34.1131	10.0496	3	34.3817	21.3702	4
Q9V8M5	64	Probable 3-hydroxyisobutyrate dehydrogenase, mitochondrial	14.4742	4.18761	4	12.6191	2.42791	3	16.4433	8.2549	4	22.394	8.68121	4	17.2869	4.26461	5	14.0901	1.0677	4	17.0236	1.90192	3	15.7629	6.61513	4
Q9V8M5	301	Probable 3-hydroxyisobutyrate dehydrogenase, mitochondrial							47.2044	12.0871	4
Q9V9A9	427	Lethal (2) 01289; isoform B																20.6545	5.64805	3
Q9V9A9	852	Lethal (2) 01289; isoform B	15.302	1.51294	4	11.4897	3.59575	4	21.0401	7.82853	5	27.5973	8.89774	5	14.9991	4.3983	4	19.6264	5.52754	4				24.2899	1.38133	3
Q9V9A9	1281	Lethal (2) 01289; isoform B	11.1079	0.116747	3	10.4075	1.99901	3	18.0295	11.279	4	32.4741	7.20927	4	13.8662	3.42733	4	10.724	1.98902	5				29.2573	15.3564	4
Q9V9A9	180 186	Lethal (2) 01289; isoform B													79.196	6.7199	3
Q9V9A9	76 79	Lethal (2) 01289; isoform B	82.3519	3.4507	3	85.6635	3.56558	3							77.213	4.98857	3
Q9V9S8	156	Ferrochelatase, mitochondrial	21.9346	1.64011	5	21.3704	6.61771	4
Q9V9X4	326	Methylthioribose-1-phosphate isomerase				17.4629	5.10813	3							24.4857	1.43742	3
Q9VA18	173	RE38619p							29.0996	4.24413	3	49.6572	18.6642	5							42.4346	14.3756	3
Q9VA37	63	GH09983p																						23.493	15.0232	4
Q9VA37	122	GH09983p	19.1193	1.36768	4							32.7224	15.6922	5										24.0011	9.55397	5
Q9VA42	109	Niemann-Pick type C-2g							34.997	4.04645	4	44.0943	18.4555	5										43.8298	25.3383	3
Q9VAC1	57	GM14349p	10.0746	6.36042	5	12.146	3.3152	5	17.6851	11.7194	5	31.485	12.1959	5	19.282	8.29767	5	14.8232	2.04807	5	18.464	3.95585	5	22.6196	11.7869	5	11.6824	2.17056	5	9.71218	2.31255	5	11.7218	4.49698	5
Q9VAC1	171 179	GM14349p	25.9308	13.6555	5	30.1375	5.75668	4	23.0072	18.1654	4	38.7588	7.45147	5	30.8054	13.229	3	26.6128	4.90541	5	25.1688	10.369	4	29.4167	19.438	4
Q9VAC1	91 95	GM14349p	23.5298	12.4949	4	25.5849	7.43837	4	25.3561	18.99	4	43.0096	6.57918	5	26.4231	7.13958	5	25.2097	3.14781	5	31.9833	3.58916	4	33.8296	16.4779	4
Q9VAI6	40	General odorant-binding protein 99b										44.4698	13.8149	4
Q9VAI6	114 125	General odorant-binding protein 99b	94.438	4.57967	4										94.2083	2.10322	5	98.5592	1.03692	3	41.87	13.3393	4	55.6155	14.9938	5
Q9VAI9	35	RE07893p										54.8233	16.7397	3	72.6288	12.5029	3							32.7432	8.6661	3
Q9VAI9	66	RE07893p							39.6374	4.61117	4	48.6379	11.4312	4							31.251	17.3375	3	39.9099	15.1608	4
Q9VAI9	125	RE07893p	86.4342	6.90259	3	87.6764	5.27423	3	42.7728	4.51832	5	51.3386	14.7649	5	88.4794	3.73812	3				32.663	13.4686	4	39.3857	14.3139	4
Q9VAJ4	125	General odorant-binding protein 99a	91	2.68877	4	85.5653	4.12323	5	43.6291	4.06754	5	55.1305	14.034	5	86.4623	4.99283	5	88.6757	2.94597	4	39.3352	14.5018	5	47.4339	18.1377	5				94.6315	2.64435	3
Q9VAJ9	63	SD09259p										28.8307	5.88642	4										30.2	13.6278	3
Q9VAJ9	284	SD09259p							18.3109	1.90453	3
Q9VAM6	100	CDGSH iron-sulfur domain-containing protein 2 homolog	32.9147	13.9029	5										40.2279	6.42172	3				31.3862	5.77234	3				29.4851	3.54167	5	29.0454	4.27339	5	29.6323	6.67565	5
Q9VAM6	111	CDGSH iron-sulfur domain-containing protein 2 homolog
Q9VAN7	24	Phosphoglyceromutase; isoform C	10.6709	5.11709	4	13.0453	3.61198	4							18.2632	7.05962	4
Q9VB10	70	GH01709p							34.6126	15.3609	4
Q9VB69	96	Malic enzyme	14.1714	4.80579	5	14.5048	5.42841	5	18.8112	9.43643	5	35.2851	12.4481	5	21.6003	7.25462	5	18.3623	3.22439	5	21.851	2.98323	5	26.6345	11.9671	5	9.68134	2.05295	5	7.16584	2.83811	5	9.54042	4.67173	5
Q9VB69	148	Malic enzyme							16.715	12.8761	4	33.1133	9.58579	4							23.7707	8.19478	4	21.5741	11.803	4
Q9VB69	187	Malic enzyme				25.9941	5.04489	4	25.2187	4.58396	5	33.0881	10.4582	4	28.3127	4.58759	4	23.6374	4.30827	5	25.0855	3.40257	5	21.3443	3.86839	3
Q9VB69	203	Malic enzyme							17.2279	11.7933	3	29.4674	12.2601	3							15.7546	4.03445	3	17.2581	7.83752	4
Q9VB69	226	Malic enzyme																22.9456	10.1784	4
Q9VB69	455	Malic enzyme	8.5673	4.27014	5	10.0762	2.23585	5	20.3125	11.4894	5	33.5813	10.8792	5	14.8355	7.47758	5	10.6064	1.21317	4	20.3416	3.9461	5	21.1705	7.11899	4	8.41568	2.69412	5	7.41123	2.06784	3
Q9VB69	559	Malic enzyme				19.5857	4.35018	3										23.0589	3.36407	4
Q9VBI2	129	Adenylate kinase 2										31.2515	2.87921	3										24.6055	4.49974	4
Q9VBU9	77	40S ribosomal protein S27	53.1699	28.3721	5	34.0312	13.3761	4	18.1872	10.2631	4	33.8939	13.636	5	32.2992	12.0522	5				23.1661	2.684	4	21.3942	5.85389	5	12.9308	2.21202	5	14.1708	3.82938	5
Q9VCD9	109	CG6000; isoform A	32.7445	19.659	5	45.3609	11.1164	5	36.4482	7.89599	5	42.757	15.1881	5	45.0341	9.68229	5	43.98	6.4231	5	32.7526	3.3829	3	33.5389	14.7579	5	34.3803	6.28726	5	26.3116	6.86242	5	25.1876	10.6488	4
Q9VCI3	82	Lipid storage droplets surface-binding protein 1																												24.4724	11.0427	3	17.8133	7.26047	3
Q9VD58	40	GH26270p	15.8468	5.55529	5	18.0423	4.42961	5	17.6294	9.1135	5	29.1392	12.7731	4	23.7854	7.13381	5	19.7607	2.27075	5	19.7771	2.16491	5	19.678	8.50277	5	15.5857	2.14578	5	12.2079	2.41906	5	14.3612	5.09905	5
Q9VD58	71	GH26270p	16.0614	4.38342	4	14.9839	2.22293	5	14.6889	12.6987	4	28.9841	10.3463	4	16.9329	4.32513	5	13.5372	2.92456	5	21.6905	8.60329	4	18.9439	9.85526	4							9.58115	3.6853	4
Q9VD58	174	GH26270p							18.275	9.76752	4	30.3579	4.59192	4
Q9VD58	222	GH26270p	5.7642	2.45561	5	6.14721	2.24381	5	11.8703	11.2125	5	24.5064	9.79964	5	10.3867	4.30757	5	8.77764	3.60707	4	15.3156	5.93802	5	18.8166	6.75122	5	5.84231	1.68564	5	6.30584	1.4753	5	6.06739	3.77325	5
Q9VD58	317	GH26270p	13.7037	4.81003	5	11.629	2.24006	5	13.3379	11.5133	5	28.4872	12.6832	5	11.0462	3.22877	5	7.54249	3.30385	5	18.4157	6.57513	5	18.1393	10.1161	4				5.87549	1.61844	3
Q9VDZ8	295	FI18634p1																						31.387	9.77028	3
Q9VE75	58	Vha100-2; isoform B													18.7168	2.7748	3
Q9VEB1	30	RE60471p	15.1174	4.93187	4	18.3314	3.5495	5	14.6446	9.83279	5	31.0085	13.0394	5	24.457	6.93051	4	21.028	0.907988	5	19.0108	3.03873	5	16.4762	8.32182	5	16.3328	3.05005	5	11.9068	3.30793	5	13.399	4.63402	5
Q9VEB1	132	RE60471p	11.942	7.67056	5	14.0053	6.3181	5							17.5716	5.51304	4	15.1328	3.61601	4	15.1675	4.35738	3				8.54187	2.79053	5	10.4163	2.93094	5	8.83377	5.47306	5
Q9VEB1	147	RE60471p	13.2044	5.78789	5	13.37	5.39937	5	11.4562	9.72135	5	29.6699	12.3956	5	16.1788	4.62993	5	13.96	4.54101	5	16.2714	5.02143	5	18.6965	9.78021	5	7.97649	3.16164	5	10.0487	2.48765	5	8.16975	5.10822	5
Q9VEB1	275	RE60471p	10.7204	2.92693	5	12.731	3.57844	5	20.0204	10.4069	5	30.1118	8.83097	5	23.0561	9.37463	5	14.8253	2.29114	5	22.6094	3.3246	5	25.848	9.26553	5
Q9VEJ0	206	Thioredoxin peroxidase 3	24.9585	13.9717	5	36.7773	9.23923	4	23.85	7.87145	4				35.0009	8.04567	5							22.9733	7.71052	3	25.8793	5.37831	5	28.9157	6.59077	5	24.9014	9.46613	4
Q9VEN1	789	Filamin A				13.272	0.609966	3
Q9VEN1	1561	Filamin A							16.4124	10.978	5	24.227	9.26542	5				25.915	2.96065	3
Q9VEN1	1604	Filamin A																									16.3511	2.86523	3
Q9VEN1	1726	Filamin A	16.9255	6.45879	4	20.0982	3.31666	5	19.1305	9.27141	4	32.3405	10.9444	4	28.0007	6.86929	4	23.1071	2.05628	5				18.8076	7.17648	3	15.6679	1.82435	5	12.0777	1.08332	3	12.8662	4.49613	4
Q9VEN1	1859	Filamin A	16.2099	5.1015	3
Q9VEN1	2040	Filamin A																						24.1198	8.70804	3
Q9VEN1	2165	Filamin A										27.1585	9.18181	3	19.2248	9.06652	3
Q9VEX6	564	Belphegor										35.2454	11.9947	4										28.3074	8.20572	3
Q9VEY5	32 36	RH01253p	26.6629	4.21464	4	42.3128	4.95182	4	30.6574	15.4199	4				42.54	6.93946	3				37.456	9.83868	4	33.5218	10.3127	5
Q9VF24	184	GH05619p																						38.2526	7.6893	3				61.5055	9.90469	3
Q9VF27	197	NADH:ubiquinone reductase 23kD subunit	16.2836	4.01548	3	13.801	1.57358	4	24.0215	10.4738	3				16.4709	2.80185	4
Q9VF27	124 128	NADH:ubiquinone reductase 23kD subunit	29.3877	17.5581	5	41.7403	6.86545	4	29.4974	15.1202	5	38.8912	9.14959	5	42.6256	12.2807	4	40.0391	3.71283	4	34.7509	9.78352	5	33.894	10.39	4
Q9VFC8	245	Glycogen [starch] synthase				15.3059	2.28512	3	30.1447	13.6981	4				19.0285	1.88749	3	17.1244	4.24107	3				22.6859	5.00332	3
Q9VFC8	439	Glycogen [starch] synthase				25.0217	1.69647	3	16.7083	10.3083	4	31.8867	8.71737	4				24.999	2.8594	4	18.6664	5.54281	3	19.7513	10.9587	4
Q9VFC8	462	Glycogen [starch] synthase	31.9103	16.5256	5	27.9069	7.39139	4										30.6574	1.26522	4							16.715	2.21335	5	13.9117	1.99257	3	15.6224	4.44715	4
Q9VFC8	494	Glycogen [starch] synthase	20.3597	4.841	3				14.9926	11.6447	4	29.8775	11.5304	3	26.7151	3.9004	3				16.2774	1.13642	3	19.4737	8.95683	4
Q9VFF0	128	GH01077p	9.06499	2.9442	5	8.37441	2.87537	5	15.9733	12.2676	5	28.231	8.66974	5	14.0662	5.9137	5	8.95783	1.65313	4	14.5675	4.57054	5	22.0878	9.589	5	8.76189	1.76586	5	6.90638	1.98466	5	8.67152	4.0403	5
Q9VFF0	370	GH01077p	8.02495	4.52292	5	10.3033	2.45091	5	12.2064	11.4306	5	29.7862	11.3274	5	14.3808	4.54905	5	11.3865	3.20283	5	18.5578	9.22699	5	21.0921	9.95505	5	5.69209	1.83028	5	5.73211	1.35144	5	7.61419	4.34714	4
Q9VFF0	400	GH01077p	28.8607	12.063	5	28.7132	12.7609	5	16.7119	8.86118	5	31.3215	11.1153	5	21.2925	4.03913	5	21.8524	2.43169	5	20.0298	6.03504	5	19.0214	7.75238	5	12.8716	2.8653	5	14.8092	3.23168	5	14.2876	5.90242	4
Q9VFF0	409	GH01077p	9.68551	6.61573	5	12.9738	4.01864	5	12.1657	10.2034	5	29.9788	12.2316	5	17.0165	4.14948	5	15.0899	3.50152	5	16.7287	5.11661	5	16.9911	9.11871	5	12.1854	2.70612	5	11.9063	2.26859	5	11.766	6.04669	5
Q9VFF0	443	GH01077p	13.0867	8.81902	5	14.8987	5.99864	5	14.5269	10.8034	5	30.2104	12.9323	5	22.2045	5.64408	5	19.8967	4.91675	5	18.8036	8.02682	5	19.3626	9.65859	5	12.3589	4.04409	5	15.2499	3.48263	5	12.8176	7.63946	5
Q9VFF0	240 258	GH01077p	14.5744	9.96538	5	20.0276	9.60513	5	22.0812	15.8204	5	37.9779	8.36036	5	22.0729	6.48971	5	16.332	4.68776	4	27.7191	6.11585	5	25.6621	13.2289	5
Q9VFF0	328 337	GH01077p	14.5557	13.5757	4	15.81	6.44751	5	17.4199	13.8217	5	31.2596	10.5463	5	27.9127	12.9493	4	14.7019	1.00443	5	26.554	7.69427	5	23.4035	10.4809	4
Q9VFF0	400 409	GH01077p				15.798	1.61946	3
Q9VFQ9	9	LD41062p							13.7684	9.2937	4										18.7321	1.77726	3	16.8977	7.68752	4
Q9VFR2	804	FI18807p1	16.9747	2.23779	3	18.1349	3.27605	4	23.0225	6.807	4	33.3667	5.82503	5				15.327	1.50919	5	21.8148	2.60119	3	25.738	5.85798	4
Q9VFR2	881	FI18807p1	79.4973	8.081	4				32.7968	3.68885	4	46.313	18.3104	4	86.4374	6.17325	3				29.672	4.00796	4	33.3294	11.8798	4
Q9VG32	257	Malic enzyme							13.1175	13.4384	4	30.2984	13.3946	4																			11.8766	3.57207	5
Q9VG32	439	Malic enzyme				27.1886	4.346	3	19.4675	11.4978	4										27.8523	8.45201	3	28.357	4.84647	4
Q9VG32	463	Malic enzyme				18.0084	4.40069	3
Q9VG32	616	Malic enzyme							22.1577	9.32917	4	34.7444	11.5471	5							21.4931	4.28875	4	20.3103	10.165	3							15.6191	0.816689	3
Q9VG32	629	Malic enzyme													36.2166	9.81977	3				19.9813	1.61815	3				21.3007	5.68917	4				20.6006	7.55091	4
Q9VG32	709	Malic enzyme																						37.6392	11.2632	3
Q9VG69	242	LP03547p				12.3606	0.793956	3
Q9VG82	490	Probable cytochrome P450 9f2	16.0154	5.16387	3	29.9565	7.72467	5																23.5299	9.2523	4
Q9VGQ1	262	LP03989p										31.3666	10.4403	4
Q9VGS2	77	Translationally-controlled tumor protein homolog				5.66359	1.01005	3	21.2208	10.0543	5	31.6924	8.38292	5	10.7554	8.9707	3	6.67276	0.972598	5
Q9VGS2	172	Translationally-controlled tumor protein homolog	31.4917	18.6671	4	24.8297	18.4258	4	17.1527	13.8409	4				17.5817	12.1705	4							26.0875	11.9095	3
Q9VGS3	72	Succinate dehydrogenase C	15.3187	3.95829	3	20.3781	0.301845	3	23.4026	7.60155	4	32.6378	3.20978	5							21.8553	3.62818	4	22.9881	5.7484	4
Q9VGX3	229	Protein anoxia up-regulated				14.6003	4.83835	3	24.9593	5.40021	3	25.8241	8.92652	4							22.7089	6.07581	5	20.5914	2.83267	3
Q9VGZ3	51	Iron regulatory protein 1B							16.0502	2.77763	3
Q9VGZ3	677	Iron regulatory protein 1B													13.8272	3.9191	4	12.2633	1.6714	3
Q9VH69	39	40S ribosomal protein S29							31.3316	5.41368	3	40.6197	13.2134	5	60.2821	4.44716	4				21.1789	8.02618	3
Q9VHJ8	369	SkpA associated protein; isoform B	17.8839	8.08716	3	19.6669	5.51328	3	13.7213	11.9662	5	27.7128	8.19121	5							18.2394	6.00614	4	23.039	9.81207	5				6.90751	0.367907	3	10.1128	4.44959	5
Q9VHK7	85	GH11984p							35.922	6.87986	5	42.6174	12.7726	5							36.4098	7.01834	3	41.3339	24.4302	5
Q9VHK7	33 37 45	GH11984p										49.4657	5.19612	4										49.1317	1.99665	3
Q9VHX4	307	LD24679p							23.1231	7.71719	4	32.5137	14.4202	4										27.6837	7.0097	4
Q9VIE8	133	Mitochondrial aconitase	6.84075	4.32384	5	8.62461	2.92055	5	15.7351	13.0679	5	28.6237	10.005	5	12.6015	4.36973	5	10.3421	1.66337	5	16.45	4.69671	5	19.5534	10.8272	5	8.28877	1.82021	5	8.18389	1.93034	5	7.79741	3.23646	5
Q9VIE8	165	Mitochondrial aconitase	14.6322	3.39335	5	16.3593	2.62774	5	12.9556	10.6887	5	30.8657	15.9039	5	15.0868	4.11267	5	10.903	1.86554	5	18.9894	7.34019	5	22.4069	9.97913	5				5.39414	1.70514	5	5.9289	5.70027	4
Q9VIE8	340	Mitochondrial aconitase	8.88478	3.43058	5	10.7754	3.4827	5	16.3909	12.2751	4	30.9662	7.92337	4	14.2487	5.08501	5	11.647	2.52764	5	20.4974	4.48947	5	25.0139	11.5644	5	6.53012	1.51129	5	6.31747	1.39514	5	7.17076	2.80118	5
Q9VIE8	393	Mitochondrial aconitase	26.8428	8.04632	4	29.4757	4.90466	5	17.0231	10.0436	5	31.7767	11.943	5	32.4053	6.0567	5	30.5791	3.40106	5	20.3914	2.78899	5	21.2739	12.1367	4	18.9548	2.07521	5	15.7395	4.38071	5	17.5907	5.70579	5
Q9VIE8	404	Mitochondrial aconitase	21.1574	14.1439	5	26.8539	7.19309	5	18.7356	12.2434	5	35.4283	13.5148	5	31.0299	6.89436	5	28.8231	3.38743	5	17.0359	3.23164	5	23.2117	10.8583	5	17.5283	2.46696	5	16.4255	4.90748	5	16.3548	7.01296	5
Q9VIE8	496	Mitochondrial aconitase	15.066	2.90438	5	14.9911	2.05931	5	15.5661	9.93399	5	29.8257	7.29706	5	20.1817	4.85946	5	17.3317	0.519828	5	26.7619	14.3987	5	18.0219	7.63221	5	11.9403	1.26567	4	7.04757	1.37485	3	9.97067	3.57331	5
Q9VIE8	600	Mitochondrial aconitase	9.05074	1.97966	5	8.88511	1.78189	5	17.5165	11.2558	5	30.141	9.11714	5	14.8889	6.37501	5	11.5747	1.54983	4	17.8821	3.44672	4	21.9262	13.2381	4	7.83202	1.64347	5	7.19183	2.33885	5	9.02776	4.13178	5
Q9VIE8	284 291	Mitochondrial aconitase	26.4761	12.4127	5	27.5254	6.00541	5	23.1942	14.6411	4	39.9614	6.9576	5	31.9868	7.68353	5	29.1669	4.35316	5	30.4527	3.61749	5	32.8166	13.9342	4
Q9VIH9	51	GH07967p							38.8135	3.93256	4	44.7878	14.1261	5
Q9VIQ8	51	MIP33903p1	5.74329	2.65269	5	6.67958	1.10119	5	17.2588	10.0815	5	30.3251	10.4518	5	12.9858	4.89495	5	15.6419	3.45931	5	23.2374	6.74218	5	19.9406	9.08615	5	8.77363	1.81014	5	7.58162	1.45596	5	9.13394	3.6998	5
Q9VIQ8	100	MIP33903p1							38.1214	14.6783	4	29.7226	3.85416	3										37.0007	20.2357	4
Q9VIS5	667 672	CG10631				14.992	0.226754	3	17.3949	10.1565	4	28.0333	9.58399	5							19.492	8.15475	5	22.5199	11.7215	5
Q9VJ19	85	Ribosomal protein L30; isoform B										31.1129	7.16673	4
Q9VJY6	6	60S ribosomal protein L24										24.1926	8.22053	3
Q9VJZ4	64	CG9306	17.8889	10.7078	5	21.2188	7.81553	5	19.2647	11.2024	5	39.7635	16.1108	5	24.9262	6.19036	5	22.0091	4.10587	5	29.3585	12.2302	5	25.3758	12.0804	5	12.1296	2.63709	5	11.1471	3.1707	5	12.745	6.50873	5
Q9VJZ4	87	CG9306	20.6428	7.91484	5	24.262	5.67342	5	27.9316	13.4883	4	38.4847	14.527	5	29.2444	5.99818	5	25.9005	1.82158	5	30.6281	8.45743	5	21.5112	10.8571	5	20.5422	2.41967	5	20.7642	3.2762	5	19.929	5.95404	5
Q9VK60	200	GH25425p	31.4055	8.94423	5	16.3818	7.88012	4							29.8567	8.25705	4	24.934	5.91932	3
Q9VK99	35	CG6579							41.6955	5.36545	5	49.2929	15.7778	3							30.9322	10.5049	4	44.152	32.1862	4
Q9VK99	51	CG6579	85.8086	7.17479	3	90.4468	4.36474	5	38.6151	6.25547	5	47.0107	13.9123	5				90.6696	3.31868	5	29.7882	10.0482	5	42.1185	26.4396	4	83.0491	3.1301	3
Q9VK99	69	CG6579	91.1756	3.84506	4				39.2676	3.71054	5	43.2763	12.8381	5	94.1406	2.43982	5				26.0022	9.34095	5	42.4771	25.6808	5
Q9VK99	86 98	CG6579										47.4805	3.78165	3										56.7456	10.1213	5
Q9VKI8	41	GH03305p				16.6181	4.83992	3
Q9VKX2	140	Malate dehydrogenase							18.0949	13.0566	3													24.3909	8.77117	3
Q9VL70	79	Yippee interacting protein 2	15.1076	7.23174	5	19.0492	2.00584	5	15.6313	12.7894	5	28.5762	10.3422	5	21.0065	2.75712	5	21.628	2.70672	5	14.9304	3.82287	4	17.0423	11.1339	4				15.0113	3.83702	4	11.3076	2.62962	4
Q9VL70	94	Yippee interacting protein 2							20.3819	8.13671	3	28.5678	9.16894	4										20.5506	12.307	4
Q9VL70	384	Yippee interacting protein 2							25.8211	14.2802	4	36.1978	1.65956	3							38.9677	12.7043	3
Q9VLB7	282	LP03430p				31.4362	3.98304	3	18.8835	14.4251	4	35.4501	10.6851	5	37.9485	5.90292	3				23.8741	3.81229	5	28.0487	15.0051	5	20.8586	2.45936	4	21.9313	5.87771	3	23.8156	5.5881	5
Q9VLB7	300 302	LP03430p							28.959	20.2655	3										28.9727	7.82266	3	31.8804	13.8189	4
Q9VLC5	73	Aldehyde dehydrogenase	17.4315	8.92636	5	11.865	2.86324	4	27.0316	12.0642	3				13.8407	1.10807	5	11.1787	1.52863	5	22.2423	7.17792	3	27.64	6.70243	3
Q9VLP2	63	RE71014p																84.1544	9.2772	3
Q9VLP2	24 27	CG6579										37.6002	20.7319	3
Q9VLT7	86	CG7424-PA										29.1029	6.46263	3
Q9VLZ3	1792	Myo28B1; isoform A				14.2871	2.79682	3	16.5541	10.9012	4	23.9243	7.53114	4	16.1192	4.02288	4	13.501	1.29111	5	16.6272	2.36759	3	15.2987	3.28359	3	8.91677	2.16063	3
Q9VMB9	106 108	RE06394p	25.9834	17.1741	3	29.3726	5.0585	4
Q9VMI3	140	GM14163p	13.6815	5.16749	5	15.0716	4.9662	5	16.4274	12.6706	5	25.1941	8.02217	5	20.1069	5.66474	5	16.202	0.983149	5	14.5564	4.93899	5	16.9339	9.75111	5	10.6096	1.88743	5	10.1637	2.08567	5	9.14243	2.88061	5
Q9VMI3	157	GM14163p	16.7742	4.38564	3	17.035	4.85181	4	15.7927	11.8496	5	32.8866	8.34713	5	23.3826	8.08938	5	19.2308	4.11804	5	21.212	4.29316	4	25.2422	15.2734	4
Q9VMI3	202	GM14163p	18.4889	8.92537	3	25.6177	3.75918	3	17.2325	9.47805	5	29.8238	10.4621	5	28.9384	4.27712	3	23.8593	4.2157	5	19.4063	4.49577	5	20.8583	11.0538	4	14.5267	2.16028	3	12.7462	3.078	4
Q9VMI3	221	GM14163p	15.0301	4.45308	5	17.3415	4.85992	5	17.006	11.694	5	31.7973	9.40081	4	20.5305	6.57799	5	19.331	3.69862	5	20.6571	4.6841	5	24.4586	11.4792	5	10.9841	1.8976	5	9.87554	1.97267	5	11.0313	4.62531	5
Q9VMI3	301	GM14163p	17.7556	2.63128	3				15.203	13.9185	4	27.6153	6.78783	4	24.0626	3.71195	3	19.8654	3.6688	5	16.2092	3.18456	3	19.458	7.98891	4
Q9VMI3	319	GM14163p	19.6084	2.17908	3				16.5924	10.497	5										20.4304	9.17156	4	22.1556	11.7688	5	9.50703	1.13824	5	11.2822	0.260191	3	10.4483	3.95002	3
Q9VMI3	253 270	GM14163p	17.2822	6.31295	4	21.2331	2.79049	4	20.6164	19.7815	4	29.9902	12.868	4	25.0489	8.47434	4	22.9271	5.62099	5	28.4463	6.88129	5	25.5421	14.314	4
Q9VMI3	394 397 400	GM14163p							22.7596	17.5962	4													34.333	12.7893	4
Q9VMQ9	82	RE06767p							25.127	5.68981	4	29.6967	15.4891	5										22.406	5.31813	3				52.9689	4.25854	4	54.0674	4.89725	3
Q9VMS1	77	Cytochrome c oxidase subunit VIc	6.60216	3.29557	5	4.91191	2.4206	5							6.63526	2.62118	3										7.03315	2.88526	5	7.802	2.69803	5	6.96116	4.59176	5
Q9VMT2	67	Troponin C at 25D							31.2922	7.6117	4	33.7588	11.3834	4	23.7101	7.71123	4	16.7023	6.19622	3				29.0943	8.79485	4
Q9VMU0	80	LP20380p	40.4966	12.9519	5	27.6498	4.30495	5	24.1302	12.6276	5	35.1386	11.206	5	35.8581	10.2899	5	27.8613	3.62372	5	22.9836	6.45869	5	24.4181	9.91977	4	23.5011	2.01376	5	21.0536	4.19287	5	20.0151	5.47143	5
Q9VMU0	87	LP20380p	21.0634	11.4854	5	26.1009	5.38194	5	21.1587	12.3384	5	34.3639	12.6717	5	30.1835	7.05871	5	29.0252	1.84211	5	20.0051	6.34607	5	27.5431	17.0564	5	23.8988	2.00175	5	23.5391	4.20129	5	23.1868	4.96253	5
Q9VMU0	111 114	LP20380p	40.4916	19.5483	5	47.287	9.63348	5				46.288	7.40032	5	50.7495	8.73362	5	50.5854	3.63518	5	33.1584	7.9457	5	37.5947	9.63022	5
Q9VMV5	1530	Viking																			39.9346	7.55776	3
Q9VMV5	1686	Viking							39.5434	2.01755	5	54.2211	18.8204	5							37.7852	6.52946	3	37.8731	15.0046	4
Q9VMV5	1618 1621	Viking																			51.1959	7.74335	3	46.3839	8.07157	3
Q9VN06	52	TA01180p													90.5786	2.92521	3	90.6702	1.94659	3
Q9VN13	61	RH48017p																												7.53142	1.59405	4	9.3856	4.28212	4
Q9VN44	474	Karyopherin beta 3							16.8032	2.89592	3													18.7318	4.45973	3
Q9VN86	240	CG2604; isoform C				17.0916	1.3442	4
Q9VN91	168	Retinophilin; isoform A																			16.4304	2.73383	3	20.5402	6.248	3
Q9VNB9	103	Ribosomal protein L35A				15.1956	2.50472	3	13.4365	12.0011	4	23.0968	11.4616	3	21.059	7.9086	3				17.8501	5.90558	4	15.4045	7.63065	5
Q9VNE9	40	60S ribosomal protein L13a							26.1498	9.76516	4	33.2579	6.601	4	17.5759	7.96389	3				21.6884	6.30393	3	27.8217	6.40894	4
Q9VNE9	64	60S ribosomal protein L13a							13.2525	12.9981	3	15.0757	6.56442	4							12.6454	5.84426	4	8.58331	4.77232	3
Q9VNE9	138	60S ribosomal protein L13a				17.7034	7.73726	4	20.1895	10.6945	5	31.0363	11.9017	5	22.8057	1.5691	3	19.2322	6.13179	3	22.431	7.95905	4	22.6225	8.00653	5							10.5795	4.20678	4
Q9VNW6	91	GH12632p							18.803	12.007	3	25.5346	7.49522	4										24.852	15.8354	4
Q9VNW6	315	GH12632p										30.1462	7.94653	4
Q9VNW6	570	GH12632p	12.0046	2.24594	3	15.9311	2.81519	4	21.9649	9.90424	4				20.3078	9.26368	4							24.896	8.90783	3
Q9VNW6	704	GH12632p							17.8611	7.45515	4	23.647	7.97138	4										20.5152	8.07836	4				11.2234	4.25831	3	10.752	4.24791	5
Q9VNX4	70	FI08816p							24.9318	8.07603	4													41.8903	11.3732	3
Q9VNX4	326	FI08816p	20.7208	15.9642	4
Q9VNX4	355	FI08816p	38.3407	14.7642	5	42.1946	8.43305	5	15.4843	11.5997	5	33.1736	10.3042	5	44.6642	8.28906	5	39.4482	5.72504	5	19.765	6.59653	5	24.2859	14.8751	4	23.5033	1.41323	4	20.5473	6.21745	4
Q9VNX4	381	FI08816p							15.9925	10.4026	5
Q9VNX4	502	FI08816p	8.54569	3.72521	4	13.129	5.52349	4	13.8795	10.0242	5	26.1632	10.444	5	13.0378	6.07713	5	9.46803	2.49726	5	15.3124	2.77208	5	19.4592	12.6863	4	6.43181	2.44789	4	5.31971	1.51044	5	8.19297	4.24983	4
Q9VNX4	573	FI08816p	15.0085	2.25269	5				25.668	5.3951	4	34.5252	10.5282	3							26.0801	6.67874	3	31.4371	9.49367	3
Q9VP19	47	GH15688p				23.1286	2.85366	4							26.6687	4.24493	3
Q9VP61	227	Acetyl-coenzyme A synthetase							22.9007	13.2412	3													30.7294	11.7602	3
Q9VP61	579 582	Acetyl-coenzyme A synthetase							29.6288	16.6046	4													32.7853	17.8983	3
Q9VPE2	80	CG6020	7.76589	2.24488	3	10.0718	2.4235	5							12.3429	4.08883	5	9.16285	3.18449	4
Q9VPE2	334	CG6020	12.9338	6.54258	5	15.5032	4.2908	5	12.8616	10.8342	5	24.7281	10.8598	5	21.1237	3.92772	5	17.9858	1.72252	5	13.3675	2.79828	5	13.2475	6.31748	5	14.7879	3.63554	5	15.2379	2.92595	5	12.6354	4.48185	5
Q9VPE2	405	CG6020	12.2273	5.78358	5	14.7936	2.36384	5	21.1026	12.076	5	29.7092	10.3125	4	17.5057	5.90646	5	16.3051	1.78092	4	20.0426	5.39337	5				12.0633	2.14643	5
Q9VQ61	181	Aspartate aminotransferase				19.8603	3.96277	3	19.0734	8.45848	4	35.1494	10.6921	4	20.7464	8.84426	4							22.2753	10.6224	4
Q9VQ61	266	Aspartate aminotransferase	12.0969	3.86692	4	13.5566	4.26192	3	19.6173	8.04892	5	21.1078	0.99989	3	22.1581	6.47326	5	19.9022	5.19842	4	19.5082	2.37	4	20.1971	8.74136	5	12.3071	3.74082	5	10.0562	1.75336	5	13.0549	6.08469	4
Q9VQ61	289	Aspartate aminotransferase							51.0326	13.272	5	48.0701	21.8304	3										72.6456	6.848	3
Q9VQG4	28	Congested-like trachea protein	15.2888	2.5674	3				21.1716	3.01621	3				21.9222	4.64309	3	21.172	3.4293	3	28.2199	1.95425	3	20.7371	7.22321	3
Q9VQL7	112	CG3523; isoform A																						34.46	1.32734	3
Q9VQL7	250	CG3523; isoform A							13.8071	8.67934	4										21.6105	9.41158	3	35.6449	15.95	4
Q9VQL7	266	CG3523; isoform A							13.5642	9.84666	5	28.2732	5.95805	4										17.9122	14.8495	3
Q9VQL7	351	CG3523; isoform A							19.0059	10.5347	5	28.1519	14.1512	5										17.9916	4.8646	3
Q9VQL7	377	CG3523; isoform A	18.0096	6.33113	5	21.6344	5.44461	5	22.0507	7.48883	4	37.0393	12.9329	5	25.7657	5.2802	4	24.8702	1.08938	4	26.9178	2.07926	4	26.546	8.2769	3	16.748	1.39088	3	11.3935	2.24561	5	10.7716	4.7847	5
Q9VQL7	561	CG3523; isoform A	11.5268	4.42335	5	13.3912	5.83248	4	15.1098	15.0467	3				22.7873	11.2001	4	9.05548	6.45377	4	13.546	7.44351	3	14.8952	8.76707	3
Q9VQL7	1261	CG3523; isoform A							42.6219	9.80352	3
Q9VQL7	1491	CG3523; isoform A							15.4786	11.0902	4	31.7509	10.3062	4										23.7302	10.7558	4
Q9VQL7	1524	CG3523; isoform A	14.5343	4.06588	5	14.2278	5.75285	3	17.733	8.7636	5				18.9092	5.38805	4				20.6146	4.41122	4	25.5811	7.88623	4
Q9VQL7	1553	CG3523; isoform A	9.36419	5.82483	5	11.9582	4.38543	5	18.1881	7.2684	5	34.7446	6.54695	5	20.3159	7.31484	5	24.9691	24.6195	5	19.4315	4.04808	4	20.7159	9.39808	5	8.31433	1.96327	5	7.4556	1.90421	5	7.4375	3.55977	5
Q9VQL7	1686	CG3523; isoform A							9.72399	10.6162	4
Q9VQL7	2018	CG3523; isoform A	17.548	4.13973	5				18.0984	8.47942	4				23.2579	5.47287	4				19.1704	2.3338	3
Q9VQL7	2403	CG3523; isoform A	7.94791	2.95504	4	10.3761	2.95513	5	17.6171	12.465	5	32.1056	10.0643	5	13.4359	5.13039	5	10.9494	1.51613	5	19.591	2.47325	4	20.8996	10.6201	4	8.24935	1.93172	4	7.79392	2.88847	3	7.94699	1.30925	3
Q9VQR2	90	RE65754p				86.7	3.43632	3	35.2501	7.48119	5	49.145	16.5617	5				83.9861	3.1498	5	40.6809	23.9342	5	44.0902	22.4739	5	69.9248	8.96469	5	75.5418	3.86001	5	75.0692	12.7651	5
Q9VQR2	102	RE65754p				61.438	11.9006	4	34.5342	3.44303	5	48.0661	14.1442	5	81.6974	4.58635	3	76.0017	22.4884	4	31.6293	13.172	5	34.1997	15.1315	4
Q9VQR2	54 61	RE65754p				82.0755	3.71875	3	47.753	6.11711	5	50.3576	7.07815	5	84.2293	5.8883	3	88.3943	4.06082	4	37.7924	13.9947	4	46.1494	15.4788	5
Q9VQT7	25	RH15676p				22.6302	1.24329	3
Q9VQT7	63	RH15676p				72.5685	4.86887	5	45.1251	6.81535	3	48.5885	5.49118	5				77.9419	9.86645	4
Q9VQT8	63	RH38008p				96.7581	1.23959	3	40.0629	6.50071	5	43.9807	10.6579	5	97.5049	1.1452	4	96.9369	2.32047	5	27.7171	11.3983	5	31.8657	13.6098	5	94.7202	1.69823	5	93.7298	1.06293	4	95.4469	1.22326	5
Q9VQT8	76	RH38008p							39.7398	5.95149	5	47.673	12.016	5							29.8076	13.4523	4	34.9876	13.2243	4				91.5891	0.710544	3
Q9VQT8	39 55	RH38008p	92.9331	1.85026	4	91.5466	4.63448	5	46.378	6.23668	5	49.1708	8.0492	5	90.9271	6.71133	5	91.9779	1.46095	5	42.7292	15.2371	4	46.7594	7.72905	4
Q9VQT8	39 55 63	RH38008p				93.861	3.36532	4
Q9VQT8	63 76	RH38008p	91.301	4.28233	3
Q9VS34	101	60S ribosomal protein L18	11.7815	5.62224	5	13.3339	5.59443	5	11.7074	9.56363	5	20.9632	11.3242	5	13.5922	5.02531	4	11.9413	3.97589	5	13.8829	7.02793	5	11.3076	6.85653	4	5.57109	1.88823	4	7.66689	2.67906	3	6.78306	4.93132	4
Q9VSA3	209	Probable medium-chain specific acyl-CoA dehydrogenase; mitochondrial				11.3367	2.58581	3
Q9VSA3	291	Probable medium-chain specific acyl-CoA dehydrogenase; mitochondrial	8.6194	3.37453	3	6.65178	1.94189	5				30.1804	17.2303	4	17.1911	4.28292	3	7.27914	2.45286	4	15.735	4.84617	3	19.2283	12.0266	3
Q9VSA3	355	Probable medium-chain specific acyl-CoA dehydrogenase; mitochondrial							20.9479	9.66278	3													17.1058	11.4233	4
Q9VSA9	130	RH03891p	10.8158	2.55906	5	10.9226	1.76888	5	25.5873	5.9626	4	28.0807	6.88755	5	13.1964	4.50582	5	14.6322	5.85887	5	19.8071	6.25376	5	25.6244	9.31752	4	9.12848	2.2566	5	7.52874	4.65384	3	8.944	4.84091	5
Q9VSK4	88	GM13032p				19.2041	2.50734	4							23.1528	7.95691	3
Q9VSU6	19	RE58329p							19.2621	12.1373	4	26.8366	12.0308	4
Q9VT32	123	Ribose-phosphate pyrophosphokinase							15.7453	13.6814	4	25.8693	7.23456	4										19.3918	10.5044	4
Q9VTB4	74	RH11203p	9.96947	4.94424	5	11.6198	2.33711	5	23.5785	11.1707	5	34.0272	10.4599	4	14.0855	4.82032	5	11.3036	1.51937	5	24.8832	3.28212	5	24.2158	9.45344	5	11.9232	2.21447	5	10.7964	2.55155	5	11.8085	2.93469	4
Q9VTK9	46	LD06393p	8.8477	2.25434	4	10.8815	2.13056	3	20.1891	10.3425	5	29.4194	8.31342	5	17.0963	7.45642	5	11.1974	0.828692	3	20.9165	2.0324	5	27.2519	12.0534	5
Q9VTK9	186	LD06393p	11.5164	1.33674	4	15.3266	2.04861	4	26.1249	8.9216	3	29.2137	12.3568	5	20.1117	6.50294	4	15.698	1.35462	3	18.7008	6.53526	3	20.271	8.76765	4
Q9VTK9	199	LD06393p	13.0601	2.06493	5	15.0512	1.2665	5	39.6329	8.17385	4	39.5478	2.0138	3	17.1021	3.54274	5	10.8202	3.14383	4
Q9VTV3	116	Adenylate kinase-1; isoform A	14.1121	2.19857	5	19.5331	5.19753	5	26.5387	7.15309	5	32.4626	7.66379	4	19.1774	4.27722	5	21.0018	3.35037	5	27.1679	5.67133	5	26.0051	8.27373	5
Q9VTY2	202	CG10638; isoform A				14.9509	0.784258	3							19.3875	5.43111	4																11.396	5.58918	4
Q9VU39	135	GH14845p							21.6617	11.0355	3	28.955	7.44969	4										20.8418	1.80899	3
Q9VU39	318	GH14845p	37.7178	16.3999	4	41.4859	8.76141	5	19.0317	15.0384	4	35.1602	12.7695	4	49.8658	1.25274	3	42.633	5.37799	5				22.9534	14.2727	4							29.2422	8.20604	5
Q9VU68	65	Actin-interacting protein 1	35.5894	3.34348	3
Q9VU68	507	Actin-interacting protein 1							17.5415	9.7451	4	19.3302	0.289298	3							18.2479	2.60032	3	19.2455	10.4852	4
Q9VUJ1	70	Proteasome subunit beta type										34.7765	9.07385	4							19.799	6.15253	3
Q9VUY9	132	Phosphoglucomutase				22.7409	7.97257	3	19.3604	9.47051	5	24.432	8.26628	5	28.236	10.2758	4	16.7735	6.92194	3	19.4903	6.73619	3	18.4038	8.17111	4
Q9VUY9	372 374	Phosphoglucomutase				20.4295	1.1093	3	23.2297	18.2858	4	39.8667	7.08302	5	25.2789	0.526881	3	18.53	4.65209	4	30.2904	10.346	3	33.7724	17	4
Q9VV75	304	CG4169	12.1016	3.68008	5	13.162	3.4005	5	18.3769	8.06412	5	26.3188	8.32081	5	18.1086	5.94838	5	12.3796	1.67671	5	18.0091	2.52979	5	18.8596	9.6667	5	9.82036	1.94528	5	7.60976	2.16609	5	8.62575	2.88384	5
Q9VVH3	90	RE63168p	12.5603	4.00057	5	14.8358	2.70649	5	17.9889	9.01865	4	31.2317	13.0817	5	19.7244	2.30778	4	18.3049	3.72652	5	17.4753	3.47243	3	22.0325	3.1127	3
Q9VVL7	109	Dihydrolipoyl dehydrogenase	19.0528	3.7027	5	20.8645	2.03909	5	17.4518	10.9231	5	31.3098	9.70746	5	24.125	4.73402	5	20.0515	1.6199	5	18.5882	4.38863	5	20.6064	9.18698	5	11.9382	2.53909	5	11.6448	3.90989	4	12.0575	4.52119	5
Q9VVL7	301	Dihydrolipoyl dehydrogenase	13.4065	5.3446	5	12.4921	1.72156	5	17.8083	10.4967	5	32.1855	10.5161	5	16.5088	7.35607	5	12.5553	1.29288	5	20.9862	4.10982	5	24.7438	11.8227	5	9.36611	3.35308	5	6.9628	1.05185	5	9.95009	3.45299	5
Q9VVL7	351	Dihydrolipoyl dehydrogenase							15.458	7.95625	4	29.8285	10.2554	5							17.9183	4.26192	3	16.11	6.63409	4
Q9VVL7	383	Dihydrolipoyl dehydrogenase																						35.4437	16.7973	3
Q9VVL7	479 485	Dihydrolipoyl dehydrogenase	21.4578	11.6274	5	27.7436	1.55492	5	19.6947	13.248	5	30.2312	12.3419	5	28.8125	4.86611	5	26.5669	2.17053	5	20.6504	4.1424	5	21.7538	11.7518	5
Q9VVL7	76 81	Dihydrolipoyl dehydrogenase	44.6573	28.0291	5	55.693	10.2003	5	41.2457	12.2132	5	50.5478	11.4931	4	44.9873	20.6066	5	51.966	19.4547	3	41.8597	5.58754	4	36.7258	11.8839	4
Q9VVU1	241	FI09602p				51.1754	13.0113	3	25.9653	9.98624	5	32.8881	9.8131	5							21.7964	7.82558	3	23.7339	6.5678	4
Q9VVU1	407	FI09602p																												7.52728	3.43596	5	7.36025	4.68772	4
Q9VW58	62	CG8004										25.62	2.3992	3
Q9VW68	303	CG7433; isoform C				9.47031	4.50907	5				35.5324	13.5561	5	15.1277	8.01406	4	12.425	4.34303	5	22.3389	4.78945	4	20.3535	9.26611	4	6.66543	1.87792	5	5.68627	2.4257	4	8.06375	5.19858	5
Q9VW68	454	CG7433; isoform C							19.8141	8.63196	5	28.8356	8.52553	4										26.9063	10.5982	3
Q9VWH4	143	Probable isocitrate dehydrogenase [NAD] subunit alpha, mitochondria	8.35097	5.12901	5	10.2111	2.30949	5	13.6604	10.8395	5	22.8824	9.25686	5	15.0591	4.92202	5	12.3062	0.921068	5	12.7625	2.83526	5	13.4253	6.49202	5	10.9326	1.81864	5	9.55026	2.52248	5	9.16031	3.01937	5
Q9VWH4	230	Probable isocitrate dehydrogenase [NAD] subunit alpha, mitochondria							20.6456	8.10694	4	32.1793	11.0833	4							20.4598	0.659615	3
Q9VWH4	252	Probable isocitrate dehydrogenase [NAD] subunit alpha, mitochondria							25.2489	12.6769	5	31.8209	10.2819	5							25.2417	11.9938	4	21.4566	5.87566	4
Q9VWH4	366 374	Probable isocitrate dehydrogenase [NAD] subunit alpha, mitochondria	19.4012	14.1374	5	19.4065	7.46155	5	26.4967	13.8297	5	40.1869	10.217	5	26.6781	6.4176	5	29.6638	3.82981	5	26.9114	3.0806	5	32.9669	8.91864	5
Q9VWV6	62	Transferrin 1				92.713	3.66925	3	40.4997	3.15297	5	49.628	17.8744	5										33.3101	16.6034	4							91.734	3.16861	3
Q9VWV6	71	Transferrin 1	70.9847	9.85478	4	88.6779	5.0486	5	39.3718	4.42902	5	44.727	17.3889	5	79.7678	6.45886	5	92.8163	4.13801	5	31.1175	11.7372	4	46.2096	15.1906	4							86.8955	5.057	4
Q9VWV6	143	Transferrin 1	93.3861	6.71873	3	93.9233	5.52384	5	37.0154	2.86065	5	46.9829	19.6067	5	96.1183	2.05126	4	96.9087	1.08294	5	28.6927	8.01053	5	36.1529	17.7993	5	79.5246	5.47263	4	78.3346	6.16763	5	72.7092	13.3997	5
Q9VWV6	192	Transferrin 1				72.9324	7.55141	3	37.0306	3.41498	4							82.7143	5.12192	4
Q9VWV6	239	Transferrin 1	87.1062	3.41949	4	92.5176	1.91487	5	40.2244	3.89009	5	50.332	17.8079	5	89.7317	2.65484	5	94.2255	1.68943	5	30.8217	8.15157	4	33.1252	15.6071	4	83.0792	1.02488	3	78.8305	6.53771	5	81.7679	7.54568	5
Q9VWV6	282	Transferrin 1				84.4504	4.89767	3	38.1719	6.86279	5	44.5018	16.8921	4				88.3167	7.58081	3				27.5845	5.57526	3
Q9VWV6	397	Transferrin 1				91.7814	2.44523	5	40.0917	3.56648	5	48.7147	16.5591	5	84.5424	7.56851	4	95.1502	2.00373	5	31.951	10.5956	5	38.7702	18.7399	5							86.7106	6.75575	5
Q9VWV6	486	Transferrin 1	44.3972	17.3216	5	54.7931	6.21283	5	32.6817	5.80473	5	33.1955	7.10655	5	49.5567	7.57683	5	49.3114	7.02572	5	33.0458	9.70769	5	32.706	11.6466	5	35.8114	4.47462	4	30.1081	7.69234	3	24.9431	7.13949	5
Q9VWV6	505	Transferrin 1				93.6358	2.65583	3
Q9VWV6	533	Transferrin 1	76.3405	1.44529	3	83.9043	4.33621	5	37.4811	6.03632	5	49.434	20.0748	5	84.2593	10.1166	3	81.3732	15.502	4	36.7359	9.61769	4	28.4587	13.9219	4
Q9VWV6	547	Transferrin 1				89.8311	6.89851	5										92.441	1.95714	5				26.7695	9.76677	3							69.5296	9.63542	5
Q9VWV6	633	Transferrin 1				83.8382	6.14189	4	37.2824	4.34898	4	44.4261	14.9626	5	84.2081	5.89847	3	84.0687	3.61786	5				26.309	7.88807	3							69.3657	11.3153	5
Q9VWV6	37 46	Transferrin 1							53.1094	3.61092	4	48.2039	10.8492	5							47.3324	4.16725	3	46.3534	11.5723	4
Q9VWV6	415 421	Transferrin 1				94.5836	3.86117	4	49.1079	12.6391	3	48.2363	8.76808	4				94.9438	1.56037	3				44.9174	8.24959	4
Q9VX36	145	CG5703	16.1005	7.86271	5	17.5266	5.96541	5	19.4798	12.3068	5	36.1832	11.5101	5	24.6785	7.84833	5	19.5612	4.78539	5	21.3058	6.81443	5	26.7933	12.6179	5	14.3782	2.13245	5	13.0474	4.04756	5	17.766	7.66231	4
Q9VXI6	36	RH44664p	7.19589	2.52429	5	7.77535	1.04654	5	21.3263	10.7187	5	37.5906	11.0027	5	10.9432	6.11381	5	9.70547	2.61703	4	22.5438	7.61858	4	28.2472	11.4071	4	9.5268	3.27551	5	10.7599	3.22115	5	8.64918	3.81008	5
Q9VXK7	191	LD31474p							15.768	12.644	4	32.3318	9.92226	4	31.2629	5.32609	3				22.9089	8.47664	4	19.4297	10.66	4
Q9VXZ0	78 88	LP22717p				87.7404	7.23828	4							83.4828	9.18403	5	88.1637	4.67416	5
Q9VYR1	76	SD03837p	14.3458	2.52889	4	18.4217	4.42712	4	17.5804	10.8763	4	28.9223	8.72685	4	21.8372	5.88795	4	20.0081	3.46699	5	20.3875	4.70152	4	20.3888	9.80847	4
Q9VYU9	230	RH17287p	14.4722	4.17317	5	14.0995	3.09101	4	19.1749	11.0537	4	31.5897	13.8675	4	18.3206	7.98021	4	21.1419	10.2307	3	21.8957	5.66662	4	20.914	8.42824	5
Q9VYU9	22 23	RH17287p	19.0145	14.6026	5	23.1333	9.36306	5				39.4002	9.37918	3	26.6851	8.35223	5	22.088	6.35026	4
Q9VZ01	102	RH44935p	19.9517	11.7812	5	22.7735	6.21438	5	23.2635	12.4646	5	33.2211	13.1863	5	26.8869	7.95231	5	24.7233	1.92268	5	19.795	6.58553	5	27.2376	17.5366	5	23.4924	3.81747	5	21.4801	5.48662	5	22.2896	4.15943	5
Q9VZF6	183	GH04863p																															27.8034	5.01461	3
Q9VZQ8	74 91	Glutathione peroxidase										43.2808	11.8548	4
Q9VZR2	58	Drosomycin-like G																												95.69	0.219228	4	97.0517	1.21706	5
Q9VZU4	70	RH59487p	7.91139	3.75414	5	10.7839	5.4171	5	11.1896	9.99255	4	29.5134	19.1214	5	7.26652	1.68959	3	2.24435	0.397309	3	18.998	16.0031	5	18.1024	11.0432	5
Q9VZU4	159	RH59487p	14.1415	7.34807	5	12.1213	2.19499	5	20.919	11.1139	5	34.5674	9.56962	5	15.0333	5.55162	5	13.6575	2.7839	5	21.412	7.01257	5	25.0621	11.8485	5	10.3576	2.1277	5	10.979	2.11803	5	11.0413	4.8678	5
Q9VZU4	223	RH59487p	8.52937	2.88733	5	9.88652	4.59186	5	20.9076	10.9558	5	37.8699	11.1979	5	14.581	6.19467	5	11.263	1.27595	5	24.9835	9.92882	5	28.9608	13.6123	5	8.18052	1.95056	5	6.99762	2.01413	5	8.71358	4.31745	5
Q9W0P5	154	Probable UDP-glucose 4-epimerase										23.0281	6.61988	3
Q9W0P5	310	Probable UDP-glucose 4-epimerase				18.343	2.71793	3	24.2716	6.61809	3
Q9W125	58	RE35078p																			30.9274	15.786	4	41.6551	23.9592	4
Q9W125	68	RE35078p				51.6028	36.4141	3	39.029	6.70025	5	55.168	16.2571	5	66.2189	23.388	5	67.4039	24.3853	3	43.0912	19.7391	5	44.1344	12.1598	5
Q9W125	103	RE35078p							44.3845	4.19373	5	54.0307	13.3612	5				87.9865	6.96834	3	37.556	10.8879	5	39.6566	18.4021	4
Q9W125	113	RE35078p				86.289	8.68314	4							84.9028	5.22772	5
Q9W125	80 90	RE35078p							53.4313	7.47603	5	55.9149	6.80286	5				84.3661	10.7991	3	41.5745	17.7747	3	52.39	8.40172	4
Q9W1B9	17	Ribosomal protein L12; isoform C				13.2092	3.31822	5	23.2131	10.9123	3	31.8727	3.04313	4										22.8308	3.99972	3
Q9W1B9	141	Ribosomal protein L12; isoform C							20.3899	10.4337	4	32.2976	8.83777	4
Q9W1C9	46	Ejaculatory bulb-specific protein 3				94.3285	2.44117	5	38.0874	6.01119	5	51.3191	15.6211	5	95.6333	3.54469	4	95.4268	4.03349	5	30.9771	14.847	4	38.3125	16.5062	4	89.3608	4.46563	4	89.2521	1.60251	3
Q9W1C9	72	Ejaculatory bulb-specific protein 3	80.5924	25.0524	4	68.8655	16.7934	5	33.6991	7.77054	5	43.0453	11.413	5	84.9445	10.3645	5	82.1339	14.5776	5	28.2152	10.4856	5	39.3078	20.3039	5	82.3603	3.02927	5	82.7749	5.01553	5	82.8678	2.17249	5
Q9W1C9	46 53	Ejaculatory bulb-specific protein 3	61.4622	8.83059	4	71.4855	13.502	5				53.586	12.0297	4	56.7151	20.1835	5	63.3215	10.1957	4	46.6806	27.6175	3	49.2522	32.6016	3
Q9W1C9	72 75	Ejaculatory bulb-specific protein 3				94.7864	3.4614	5							96.0119	0.887528	4
Q9W1K0	86	UPF0136 membrane protein CG5532																			27.9642	3.81065	3	25.9658	8.19963	4
Q9W1N3	53	RH03295p																22.8022	0.570497	3
Q9W237	27	40S ribosomal protein S16				14.7408	3.91606	3													21.1957	7.60778	3
Q9W2M4	275 276	CG10527	24.2081	8.08645	4	30.4286	1.1192	3	22.5037	18.2922	4				33.0666	4.07961	3	29.3567	1.68246	5				28.811	20.6441	3
Q9W303	56	Chitinase-like protein Idgf4				88.7417	2.52248	3	38.8647	5.68366	4	50.6277	18.6489	4	88.1428	6.45137	4	85.9932	2.53169	4	46.5536	14.0116	4	36.895	14.7296	4
Q9W303	426	Chitinase-like protein Idgf4				90.0763	1.33218	3	36.2033	7.23185	5	44.2468	20.8562	5				91.8351	6.01954	3				24.3418	11.9673	4
Q9W334	23	40S ribosomal protein S28							22.4936	11.9601	5
Q9W369	380	Tan	21.9528	12.6158	3				21.337	9.15341	4
Q9W373	390	CG12119																27.1991	3.70919	3
Q9W3B3	141	GH17465p							13.8123	8.70148	4	23.5702	7.37449	4							16.3901	1.90016	3	14.0259	5.52187	4
Q9W3B3	170	GH17465p				58.265	7.12651	3	30.8005	10.2291	5	41.3133	13.7236	4				50.8196	6.33819	4	27.164	2.48445	3	28.7254	16.7781	4
Q9W3B3	239	GH17465p	14.4824	4.22021	4	16.4	3.40347	3	17.733	12.9718	5	25.4409	14.8605	3	17.2445	3.17977	5	15.7066	1.91763	5	18.4168	4.74331	4	17.569	9.22269	4				10.7207	3.00836	4
Q9W3K9	114	CG2254-PA										29.2534	3.90957	3
Q9W3L4	25	GH20802p							36.8838	4.64624	3	49.0988	16.0608	5																			61.1021	12.0385	4
Q9W3R8	123	Putative uncharacterized protein CG2059																															12.9715	4.69609	5
Q9W401	102	Probable citrate synthase, mitochondrial	10.1225	2.69974	5	12.0543	1.30083	5	14.3664	12.1288	5	22.3737	7.84167	5	15.4147	3.54788	5	13.2776	1.21361	5	15.0489	7.50968	5	16.1475	5.77943	5	8.50006	1.72937	5	9.06592	2.06507	5	7.95626	3.21877	5
Q9W401	219	Probable citrate synthase, mitochondrial	11.1517	5.28044	5	13.695	4.80126	5	13.2622	10.53	5	31.7464	9.87537	5	15.7777	8.33486	5	7.62249	1.73477	5	17.68	5.81313	4	21.415	12.2081	5				5.46783	0.296021	3	9.04762	4.2549	4
Q9W401	360	Probable citrate synthase, mitochondrial	9.10425	5.19803	5	10.9545	4.5524	5							13.425	3.51753	3	13.5875	4.05928	4	23.8515	9.77459	3				10.3832	1.84131	5	10.0354	2.60803	5	8.7928	3.69004	5
Q9W4P5	196	V-type proton ATPase subunit d 1																						47.3576	10.1645	3
Q9W4P5	243	V-type proton ATPase subunit d 1				12.6198	2.36064	3				29.5063	9.79227	4													10.3998	1.73582	5	8.59658	2.73471	3	8.89097	3.854	4
Q9W4P5	325	V-type proton ATPase subunit d 1													16.8876	6.01873	3
Q9W4V8	265	Mitochondrial import inner membrane translocase subunit TIM50-C							35.6593	15.2658	3
Q9W4Y3	3858	Terribly reduced optic lobes; isoform F																									78.6302	2.54146	3	72.5008	8.89592	3
Q9W5W8	173	RE22677p										37.0142	6.28233	3
Q9XTL9	301	Glycogen phosphorylase	13.1775	4.27306	5	14.5467	2.06687	4	18.5062	9.69427	5	32.7038	10.8245	5	18.4685	5.11303	5	17.7049	6.90951	5	19.9165	3.96349	4	22.3064	10.8723	5
Q9XTL9	373	Glycogen phosphorylase	23.1277	11.3347	5	14.4901	3.31704	5	15.3843	10.6182	5	28.3324	9.33704	5	17.1533	3.91087	5	14.2628	2.87522	5	17.6729	5.14337	4	19.257	11.9903	4				7.36754	0.0182267	3
Q9XTL9	496	Glycogen phosphorylase	11.3596	3.72814	3	17.2449	4.98266	5	14.8674	10.2122	5				11.763	0.660892	3	26.4379	4.18139	3	17.6263	9.09022	3	25.547	8.1569	3
Q9XTL9	625	Glycogen phosphorylase							16.5333	11.5321	3	22.0567	10.9412	3										27.8316	12.4589	4
Q9XYN7	19	Proteasome subunit beta type-3				27.5393	4.05428	3	19.5069	12.5115	4	36.0726	9.55931	4							22.8636	6.22168	4	20.1302	7.86438	3
Q9XYZ9	127	CG16936							22.6747	13.8787	3													20.1143	5.95394	4
Q9Y0Y2	56	Adenylosuccinate synthetase																						18.1599	4.75478	3
Q9Y0Y2	227	Adenylosuccinate synthetase																						19.5817	5.10033	3
Q9Y112	96	CG10863	13.5466	8.2709	3	19.722	3.97254	3	17.8784	13.3811	3	28.9912	12.2099	4				19.8014	2.46351	4	18.3987	3.69355	3	18.7451	11.0745	4	12.2418	3.49962	3	11.339	4.00026	5	11.9613	6.2752	5
Q9Y112	190	CG10863							14.4099	13.1756	4										20.1668	8.01735	4	18.2092	7.52777	4
Q9Y112	203	CG10863				17.6836	5.94792	3
Q9Y112	214	CG10863	37.6857	6.98266	3	35.9166	8.49834	4	37.3063	19.0529	4	30.9757	6.65889	4	42.1904	5.11132	4	43.9526	2.66071	5	27.0061	5.89933	4	18.9414	8.44712	4	25.8933	3.19376	5				23.5923	4.21548	5
Q9Y119	54	Trehalose-6-phosphate synthase 1							17.7323	11.1412	4	33.0507	11.7521	4							25.0225	0.875149	3	25.2873	13.804	4
Q9Y119	400	Trehalose-6-phosphate synthase 1							17.6517	13.5488	3													30.1015	12.1102	3
Q9Y119	634	Trehalose-6-phosphate synthase 1							23.0534	15.3769	4										24.2626	7.51554	3
Q9Y119	682	Trehalose-6-phosphate synthase 1							15.2254	10.6806	4
Q9Y119	115 116	Trehalose-6-phosphate synthase 1							30.3438	14.6157	4

## Sheet: Sheet2
uniprot		cysteine residue	wt d7 % oxidation	wt d7 SD	wt d7 n	wt d28 % oxidation	wt d28 SD	wt d28 n	wt d56 % oxidation	wt d56 SD	wt d56 n	cat d7 % oxidation	cat d7 SD	cat d7 n	cat d28 % oxidation	cat d28 SD	cat d28 n	cat d56 % oxidation	cat d56 SD	cat d56 n
A1Z7H3	b	218										31.812	7.5061	4	48.6368	8.92933	5
A1Z8U9	b	109													19.3424	4.06522	3
A1Z8U9	b	127	11.0553	2.74143	4	14.4009	3.11533	3				13.5823	1.50171	4	19.0269	1.42217	5	17.5517	8.06823	3
A1Z992	b	187	8.43675	2.25955	5	5.75774	1.27233	5	9.12291	1.83883	4	9.41983	1.02004	4	16.1286	2.70963	3	17.8235	5.01688	4
A1Z992	b	294										11.6618	0.052496	3	18.3375	3.5237	4
A1Z992	b	652										10.6981	0.974949	4
A1Z9E3	b	83	14.5285	2.28608	5	12.476	3.81555	4	12.4497	3.21108	5	14.0344	1.63716	5	19.4922	4.20508	5	17.4726	4.94557	5
A1Z9E3	b	152										13.6232	0.992513	4	18.3242	4.83035	5	17.4365	5.39461	5
A1Z9E3	b	246													17.1621	2.50349	3	19.9517	2.07944	5
A1Z9G2	b	122	12.5552	2.28768	5	11.757	2.99931	5	8.60745	2.78988	3	13.5621	1.45792	5	19.8732	2.24487	5	22.6069	9.37923	5
A1ZA47	b	131	12.5058	2.37615	5
A1ZA47	b	305				23.0465	8.01985	4	30.535	8.42525	5	30.6822	2.84096	5	32.2899	5.68627	5	30.6802	9.24398	4
A1ZA47	b	329	13.2791	3.87826	5	10.906	3.21702	5	11.5668	3.94234	5	13.0307	1.56328	5	18.49	2.37411	5	18.1982	5.80659	5
A1ZA47	b	497	12.6217	1.91443	5	12.677	3.63655	5	10.8001	3.01988	5	12.3701	1.4985	5	20.3806	1.15771	4	19.3088	0.528576	3
A1ZA47	b	741										6.6409	0.345961	3	9.77984	1.93684	3
A1ZA47	b	823	9.58545	3.20283	4	9.05829	0.324682	3	8.78059	2.58187	4	8.3259	0.588706	5	13.422	3.69227	5	16.5676	5.60831	5
A1ZA47	b	1210													14.2137	4.3049	5
A1ZA47	b	1539							10.1628	3.46953	3	8.78734	0.443292	4	13.472	3.20436	5	17.7839	5.09116	5
A1ZA47	b	1776				6.64606	1.37495	3				7.63519	0.352507	4	14.6026	3.93272	5	10.5804	3.79538	5
A1ZA47	b	2081	21.4581	1.48237	5	18.5131	4.76067	5	20.07	5.03154	5	26.3706	3.00342	5	26.6579	2.84971	5	24.0587	4.76223	5
A1ZA47	b	2092	21.3557	3.05946	5	22.2328	7.73575	5	21.9572	8.82166	5	28.2208	2.31811	5	33.6064	4.14938	5	27.0458	7.13955	5
A1ZA47	b	2189	17.0113	2.40421	5	15.7668	4.34252	4	14.4849	3.98438	5							20.3299	0.68701	3
A1ZA73	b	103	10.0741	3.04334	5	7.82862	2.61753	5	8.73709	2.42096	5	7.80692	0.647258	5	13.3648	4.68065	5	15.8828	5.93324	5
A1ZA73	b	477	9.92396	0.394941	3	8.27329	1.56833	3	14.3153	4.61626	4	7.80229	0.907687	5	14.2411	5.8248	5	12.4209	5.70996	5
A1ZA73	b	591	4.19702	1.13677	5	5.8779	2.07653	5	6.59091	3.92478	5	5.70736	0.686802	5	10.5073	3.76672	5	7.11563	2.76364	5
A1ZA73	b	610	9.54189	2.85797	4	6.85793	2.66313	3	11.5294	2.81923	4	6.63063	1.28989	5	9.97371	4.93391	5	10.0702	4.84571	5
A1ZA73	b	799				17.0544	2.19473	3	21.7131	2.94465	4	16.3054	1.58169	4	18.2941	5.52303	4	20.7686	6.75885	4
A1ZA73	b	1124										3.9864	0.670476	3	8.69472	5.90426	3
A1ZA73	b	1267	7.43949	2.61136	5	5.78154	1.67966	5	7.77806	2.97963	5	6.68697	0.79213	5	10.4826	4.77926	5	11.2913	5.14846	5
A1ZA73	b	1300										13.9598	1.08786	3	19.0506	5.14363	3
A1ZA73	b	1330	20.2179	1.69366	3	18.5341	2.46481	3	22.2263	3.78382	4	19.5804	0.494275	4	24.3833	9.938	3
A1ZA73	b	1401	9.45984	1.52068	5	8.75762	2.5113	5	9.95841	3.2219	5	10.3621	0.488822	5	15.8808	5.97931	5	14.8606	4.50657	5
A1ZA73	b	1418	13.656	2.59314	5	9.73855	2.62242	5	11.7531	2.85989	5	12.1132	0.859604	5	17.2602	7.24041	5	18.8322	6.36532	5
A1ZA73	b	1593										11.816	3.71158	3
A1ZA73	b	2166	12.4548	3.83082	5				10.5208	2.53911	4
A1ZA73	b	2277	15.1995	4.47478	4													22.8002	6.75032	3
A1ZBJ2	b	328							41.2976	9.46286	3	27.5035	2.57392	4	13.5612	4.73472	5	18.1214	8.86442	3
A4UZR3	b	21										11.1829	0.695916	4	16.3097	3.58071	4
A4UZR3	b	261	19.9607	3.70047	3							11.6586	1.60641	4				20.2147	3.72676	3
A4V4Q6	b	78	7.54274	2.06738	5	6.93826	1.48004	4	6.8115	4.59641	4	10.6262	3.03101	3
A4V4Q6	b	96	6.39133	1.7116	5				8.55529	2.25623	4	6.31818	0.795708	5	10.6484	1.87573	5	14.1179	7.62651	5
A4V4Q6	b	106	10.7355	3.62403	4	12.5603	0.92014	3	11.6563	0.83453	3	9.47163	1.21675	4	16.4699	4.49118	5	20.1699	5.67847	5
A5XCL5	b	125													15.9954	1.87268	4
A5XCL5	b	194										8.02558	0.317084	4	12.236	2.41596	4	12.1569	4.10537	5
A5XCL5	b	380										5.65956	0.52362	4	9.38034	2.28784	5	11.2183	4.05481	3
A8JRC2	b	22	5.1366	1.58284	3				6.45715	2.9602	4	5.2052	0.227494	5	8.63035	2.10027	5	7.55635	2.90555	5
A8JRC2	b	90	10.4599	1.74364	5	9.72775	2.49327	5	10.4177	2.55333	5	10.7886	1.45635	5	14.0401	2.4378	5	15.2828	4.56237	5
A8Y535	b	47	82.0414	7.00507	5	90.536	3.40894	5	88.0471	5.67854	5	83.1001	9.74674	5	82.6282	5.96783	5	85.7066	8.32382	5
B7YZP9	b	35	44.8277	1.27186	5	42.0257	9.36461	5	41.4909	6.47317	5	47.0428	5.61559	3
B7YZP9	b	50	27.384	2.46088	5										38.774	7.86238	5	33.9671	10.6737	5
B7YZP9	b	80	18.5409	2.31833	5	17.6066	4.62157	5	16.8466	5.22488	5	19.9066	3.23978	5	28.1802	4.52804	5	24.5922	7.76237	5
B7YZP9	b	108	38.1221	2.42114	4	34.9572	11.1907	4	28.8757	1.78824	3							39.2309	6.33123	5
B7YZP9	b	213	30.6159	2.73797	5	26.6526	8.22415	5	30.4639	6.18605	3	36.1213	3.90066	5
B7YZP9	b	216	34.4739	5.77374	4	24.042	2.91237	3	31.4372	7.81509	3	39.9039	4.18122	5	36.5807	4.46794	5	33.5171	9.08491	4
B7YZP9	b	461	28.137	3.18794	3	23.6785	6.16884	3	28.3619	4.73571	5	32.7912	1.70238	5	30.4433	5.80896	5	37.143	7.03025	3
B7YZQ7	b	25													19.9663	3.08687	4
B7Z061	b	162	6.77122	2.20458	5	7.26747	1.63779	5	9.05493	4.89868	5				13.3185	3.81467	3
B7Z061	b	223				9.8122	2.19981	3				8.48819	2.60327	4	14.2934	3.66039	5	13.6807	3.7715	4
E1JH64	b	1922													18.0517	11.2686	3
E1JH64	b	2575										9.80889	0.995605	5	14.7895	6.64904	5	13.2356	4.79547	5
E1JH64	b	2978										4.087	0.905524	4	6.24329	2.15885	4
E1JHJ5	b	38	8.53438	0.592221	5	7.33568	2.22312	5	7.31986	2.18286	5	9.23182	1.2453	5	13.7945	3.29662	5	13.0391	4.08661	5
E1JHJ5	b	389	7.32206	2.15007	5	9.73819	1.60683	4	14.4209	7.42479	5	9.0007	1.08409	5	16.6531	3.3483	5	13.0027	3.92535	5
E1JHJ5	b	427				4.04377	0.93842	4	4.4591	3.18418	5	3.07028	0.404352	5	8.05693	1.71998	5	4.9238	2.63772	4
E1JHJ5	b	442	2.43938	1.01299	5	2.99771	0.804871	5	4.62051	3.09342	5	2.29556	0.23442	5	4.73099	1.44938	5	3.90507	2.28542	5
E1JHJ5	b	673	8.47782	2.28121	5	10.3194	2.75227	5	8.42867	5.24642	5	11.9206	1.80348	5	19.0095	2.95721	5	11.9534	2.95978	5
E1JHJ5	b	740	9.40303	2.4452	5	7.83332	2.76777	3	9.15528	2.71532	4	10.2418	1.25498	5	14.0575	4.09562	5	13.0439	4.14863	5
E1JHJ5	b	1223	16.3632	1.35351	5	14.8665	4.94758	5	19.2535	6.56741	5	17.3722	1.03145	5	20.849	4.84439	5	24.7057	6.7015	5
E1JHJ5	b	1234	16.822	1.22891	5	15.0001	4.50136	5	18.0241	5.99862	5	18.6116	1.3007	5	21.5651	4.13895	5	22.6154	5.5896	5
E1JHJ5	b	1410	8.99086	3.30797	5	5.82777	2.43735	5	7.69387	4.44902	5	8.8045	1.1908	5	13.6948	5.50503	5	15.1526	7.6568	5
E1JHJ5	b	1473	8.63587	2.26313	5	6.53314	1.96285	5	9.47316	3.90848	5	6.84505	0.741432	5	11.6996	2.8296	5	13.6329	5.60491	5
E1JHR5	b	400	14.4056	2.23904	5	16.7343	4.31122	5	12.7835	4.07632	5							21.2495	0.0899728	3
E1JIR4	b	240	4.70277	1.59102	5	3.9095	1.32122	5	4.80131	2.5596	5	4.45934	0.365197	5	7.02477	3.40274	5	7.41877	3.60966	5
E1JIR4	b	353	8.4378	1.84176	5	6.6484	2.57307	5	7.12084	2.72399	5	8.06736	0.246039	5	14.5133	5.2541	5	12.3189	4.06251	5
E1JIR4	b	407	2.62972	0.896645	5	3.32463	0.996226	5	4.25633	3.27832	4	3.14823	0.355031	5	8.32103	2.95816	5	4.23727	1.39509	5
E1JIR4	b	497				3.99748	2.12116	5				3.22883	0.445201	5	9.3421	5.62047	5	6.71634	3.26589	5
E1JIR4	b	535										7.83934	0.33227	4	14.3308	5.36368	5
E1JIR4	b	684	6.64056	1.77878	5	5.54707	1.31073	4	6.23756	3.30237	5	6.04287	0.434462	5	8.52399	1.9464	4	10.8443	4.70684	5
E2QCF1	b	29	18.0014	2.59276	5	12.9959	3.20058	5	13.8738	3.55139	5	14.225	1.57539	5	22.614	4.93837	5	21.7621	5.98238	4
O01666	b	105	9.40352	2.69828	5	9.59336	2.23679	5	8.83071	3.7397	5	10.2378	0.62075	5	17.2495	3.19135	5	14.2334	4.69545	5
O01666	b	131	8.07277	2.04564	5	7.08528	1.6785	5	7.38502	3.55467	5	8.04066	0.723155	5	15.5922	2.2984	5	13.3378	4.32605	5
O01666	b	197													12.4196	3.96763	5	14.0408	4.90837	4
O18404	b	85													12.9087	1.9475	3
O46037	b	623										7.16255	1.58109	3
O46231	b	67													12.4474	1.14343	3	12.3079	3.33635	4
O61231	b	105													23.0607	6.02988	3
O62619	b	34	12.5639	1.6002	5	9.59955	1.64413	5	10.1656	3.68184	5	11.5751	0.49585	5	15.6826	3.29992	5	16.0398	5.24532	5
O62619	b	198	6.29225	1.81643	5	5.39921	1.64987	5	6.80876	3.77235	5	6.69569	0.433175	5	12.7217	3.57077	5	12.6494	4.71933	5
O62619	b	329							15.5248	7.17403	3	17.5209	4.5549	5	18.6861	3.34127	4	15.2484	3.92244	3
O62619	b	361										12.3542	0.529819	4	18.2277	4.7989	4
O62619	b	377										18.0802	1.64011	4	25.2502	4.72763	5	20.5208	7.08886	3
O62619	b	385	13.7961	3.31575	4	12.2595	2.04022	3	11.7501	5.29823	4	49.0411	31.5511	3	41.6354	29.374	3
O62619	b	450	27.1681	4.87407	5	24.1979	6.94046	5	21.9664	6.0758	5	22.2971	1.93115	5	38.425	5.35575	5	28.8771	7.28195	5
O76927	b	56										26.9083	2.83485	3	41.3097	11.7314	5	35.0423	8.71178	5
O97394	b	1447				13.5387	4.63729	3	17.8532	5.16809	5	15.8263	1.64295	5	21.6519	3.90122	5	16.2298	5.45663	3
O97418	b	58	14.3149	2.30016	5	14.1113	2.68244	5	14.7663	3.1585	5	14.5518	2.4088	5	21.6161	4.8974	5	24.2264	5.99367	5
P00334	b	136	7.81639	2.12186	5	7.58914	1.03581	4	11.6498	4.65549	4	9.24393	0.911055	5	12.3515	3.36004	5	16.2471	5.60919	4
P00334	b	219	9.91814	2.86519	5	9.54232	1.84998	5	9.59854	4.80251	5	10.7577	0.780436	5	18.4311	2.76565	5	18.2143	5.72735	5
P02574	b	53	9.80951	1.797	5	7.53741	2.38845	5	9.03136	4.40849	5	9.74667	0.713653	5	14.8722	2.91709	5	15.9353	6.0085	5
P02574	b	218	7.27385	1.82915	5	5.9686	1.56285	5	7.98529	3.6168	5	7.51919	1.00047	5	12.4009	2.76122	5	13.255	5.30339	5
P02574	b	273	12.8026	1.69062	5	10.3965	2.19725	5	11.7013	3.34728	5	11.0424	0.395226	5	17.3031	3.28776	5	18.5021	5.98504	5
P02574	b	286	11.7514	2.32704	5	9.66337	2.88028	5	11.5261	3.73055	5	11.8711	1.08422	5	17.2773	3.57926	5	19.4031	6.95481	5
P02828	b	460										7.58376	0.162664	4	12.7002	2.48431	5	11.9015	3.11785	4
P04359	b	95													13.4913	2.14628	5
P06605	b	295	10.1339	1.97318	5	8.97401	2.2167	5	9.5672	1.97419	5	10.9392	0.982634	5	15.1545	1.874	5	14.5236	4.09852	5
P06605	b	347	8.65676	3.22004	4	8.2624	2.5582	4	10.2962	3.63797	4	8.48131	0.37668	4	14.8212	2.98067	5	13.9858	3.79974	4
P06605	b	376													14.4677	0.968655	3
P06607	b	103	15.2921	4.32923	5	11.2884	2.23471	5										24.0231	9.44968	3
P06754	b	25	21.8978	13.4978	5	9.66014	6.54729	5	11.8115	6.92618	5	10.0333	0.832181	5	15.5946	3.65618	5	20.4612	6.98429	5
P06754	b	118										11.9053	9.11888	3	15.9395	4.72524	4
P07486	b	130	13.8019	2.52224	5	11.1086	2.39304	5	12.4998	4.45087	5	16.0537	1.55474	5	17.6148	3.15533	5	19.2521	6.42416	5
P07487	b	130	13.1763	2.04499	5	11.6725	2.42969	5	12.5279	4.03569	5	14.9149	1.2164	5	17.6267	2.95764	5	18.5259	4.78419	5
P07764	b	143	15.4639	1.78142	5	14.233	2.53552	5	15.9388	6.30547	5	18.6302	1.12957	5	21.7411	2.82507	5	22.3209	6.04879	5
P07764	b	150	16.6249	2.76622	5	12.5144	3.85322	5	15.3922	8.28488	5	17.7764	0.291087	3	20.7988	1.80677	3	23.3049	3.55289	4
P07764	b	178	7.83704	1.99738	5	7.89787	1.85541	5	7.96946	4.66514	5	9.0246	1.18808	5	14.2588	2.24316	5	13.2335	4.06214	5
P08736	b	411	10.2621	1.5386	5							10.1266	0.848668	5	15.6546	1.98064	5	12.9757	2.17742	5
P08879	b	110				8.84771	1.64582	3	9.08077	5.13645	5	8.48524	2.03613	3	15.4366	4.34016	4	19.7321	4.22806	4
P08928	b	150	6.49851	1.7251	5	5.56786	2.0284	5	6.468	3.68097	5	7.05981	2.04126	5	12.0804	2.42371	5	12.2003	5.01396	4
P09180	b	26										7.36705	0.32532	3
P09180	b	99	15.2138	4.10721	3							15.1144	3.73678	5	26.3759	4.12114	5
P09491	b	25	9.48696	1.85775	5	8.33964	1.89252	5	10.0211	3.15002	5	10.4428	1.04851	5	18.4353	3.72225	5	21.8375	6.82827	5
P09491	b	127	11.2109	2.32709	5	9.55008	2.15773	5	11.4449	3.69399	5							26.3648	6.17861	3
P09491	b	271	5.95508	1.8243	5	6.29539	0.352631	3	8.22038	0.705172	3				14.5916	2.08415	4	16.3124	4.35223	5
P11046	b	756										85.4815	4.97096	4
P11147	b	267																8.68645	1.66509	3
P11147	b	546													13.6805	3.25452	3
P11147	b	603													14.473	3.76037	3
P12024	b	64	81.8228	3.15482	5	77.2782	7.01364	4				76.8398	0.89843	5
P12024	b	1260							73.0986	11.8817	4	71.3813	11.9232	5	89.1477	1.54627	5
P12982	b	125										16.1893	1.59369	3	18.9908	5.25374	5	17.1961	5.75168	4
P13060	b	553													17.8657	6.91647	5
P13060	b	714	10.8152	1.213	5	8.91419	2.42857	5	9.83924	4.47874	5	11.2031	0.324279	5	15.5723	2.50432	5	14.9409	4.38551	5
P13217	b	148										17.0459	2.53739	4
P13395	b	325										12.943	3.39077	3	15.5176	1.86632	4	17.8727	11.2967	3
P13395	b	681													12.8585	6.06962	3	15.1629	1.39581	3
P13395	b	1570				5.50335	1.88687	4	6.82809	3.04227	5	7.04168	0.25853	5	11.1252	2.57157	5	11.1623	3.29644	5
P13395	b	2068										5.87822	0.214534	3
P15372	b	154	9.6014	2.05695	5	7.79177	2.05572	3				13.8315	2.09391	3	17.055	2.8207	5	18.2105	0.661622	3
P17336	b	93										8.80964	0.682008	5	15.9177	3.41562	5	14.6706	4.91394	5
P17336	b	208										18.3421	0.83361	5	23.5842	4.08514	5	22.478	6.98246	5
P17336	b	375										29.0673	1.10724	5	44.5109	9.21063	5	40.2124	7.3759	5
P17336	b	413										43.1857	8.10829	4	40.9343	4.94735	4
P17336	b	455										22.2948	2.65942	5	27.055	5.58898	5	23.7296	7.93743	4
P17704	b	35													13.4791	4.30258	5	18.3651	4.42299	4
P18930	b	41	10.0677	3.24186	4	11.6231	3.51429	5				10.0041	1.10846	5	20.7818	1.47609	5	14.4917	4.12284	4
P19967	b	409													8.84606	2.13115	4
P20228	b	89													7.44132	1.66697	3
P20432	b	13							12.9111	3.10865	5	17.063	1.63202	4				22.0844	5.71598	5
P20478	b	48	12.7037	1.59763	5
P20478	b	105	14.9944	3.37344	5	12.4591	4.22802	5	14.0109	5.64787	5	17.0086	0.725046	5	20.742	3.05947	5	22.06	6.60428	5
P20478	b	123	20.4423	2.21038	5	17.4401	3.88931	5	18.9134	5.03918	5	21.9425	0.892257	5	24.5231	3.35919	5	25.8942	6.13484	5
P20478	b	169	19.668	2.47689	3	17.5312	3.14001	4
P20478	b	189										11.215	0.538397	4	12.0231	0.696764	3
P20478	b	327	13.5027	2.49143	5	13.3862	3.34125	5	13.1466	5.92051	5	14.4965	0.597883	5	21.0087	4.49731	4	18.7351	6.46147	4
P20478	b	352										13.8809	0.334774	4	17.3235	3.91936	4	15.6411	6.39077	4
P21914	b	75										5.43391	0.576806	4	9.06351	0.987546	3
P22464	b	11							11.8727	3.0339	3				19.2773	2.24753	5	18.5287	0.995013	4
P22700	b	471	7.54219	1.79333	5	5.68932	1.75638	5	7.34119	2.61981	5	6.66729	0.805008	5	12.0025	6.67221	5	10.6565	4.88359	5
P22700	b	498	7.5747	1.73517	5	6.88221	2.10925	5	6.89931	3.31103	5	8.41066	0.419458	5	13.9721	6.52541	5	9.90291	3.22981	5
P22700	b	525	7.11822	1.46203	5	6.33268	2.0823	5	5.36844	3.38429	5							9.3051	0.950188	3
P22700	b	561										7.43102	0.823964	4	11.5829	6.84687	3
P22700	b	636	4.73083	0.998613	5	4.70442	1.10576	5	6.14236	2.30629	5	4.74912	0.317565	5	8.73204	4.92065	5	6.26977	3.32981	5
P22700	b	876										44.201	9.16656	4	69.0008	4.37554	5
P25007	b	103							9.59003	8.31689	4	8.84359	0.067185	5	17.5826	2.57649	5	15.1462	4.81476	5
P25007	b	125	12.2811	3.76859	4	14.8393	3.08715	5	12.0194	5.86751	5	15.4052	2.76548	5	23.1185	2.48866	5	19.852	4.45637	5
P25007	b	178										10.9865	2.90992	4	10.3878	2.12768	3
P29310	b	97							3.89904	0.29754	3				4.5979	1.40332	4	5.06912	2.47313	4
P29413	b	105										66.5574	3.7445	4	73.446	6.22046	3
P29413	b	312										71.0683	3.28761	3
P29613	b	6	18.3374	3.19788	5	20.6649	2.63446	5	21.364	11.4956	5	37.0485	14.9515	5	29.9429	6.60781	5
P29613	b	42	24.2474	4.73253	5	27.0217	5.03456	5	22.7803	8.08832	5	24.4027	2.02497	5	38.9721	3.95253	5	30.4148	6.83018	5
P29613	b	56	16.0088	4.29964	5	20.8107	4.19979	5	15.9999	7.98263	5	19.3864	2.07189	5	28.4814	3.80397	5	23.8656	5.51912	5
P29613	b	125	13.0563	1.63145	5	9.97014	2.38024	5	11.7349	5.76953	4	12.1308	1.97962	5	18.6481	4.7147	5	18.1425	6.06237	5
P29613	b	147	20.0099	2.88559	5	16.2848	4.07711	5	17.2874	7.10833	5	18.5428	1.94776	5	25.425	5.8171	5	25.8367	7.03473	5
P29742	b	871										9.66924	1.98564	5	16.0994	6.01435	5
P29829	b	32										24.3245	0.532565	4	25.4158	4.08247	5	23.8706	6.23678	4
P29829	b	74													11.6134	2.0891	4
P29829	b	155													20.5038	4.16207	4	19.0401	6.95374	3
P29829	b	173													20.2959	2.21418	3
P29829	b	282										21.2172	3.03913	5	23.7135	4.36634	5	26.2334	7.72512	4
P31009	b	165				16.1608	4.566	5				22.1916	2.22248	5	28.1389	5.81253	5
P31009	b	205				28.8472	0.783171	3
P31409	b	91				10.3937	3.17622	3	10.5947	3.67199	4	9.21585	1.53607	5	15.8525	3.68407	5	16.6419	6.50373	5
P31409	b	186							8.79564	4.16268	3	4.96613	0.284449	4	9.37502	2.22363	5	9.10123	4.60442	5
P31409	b	405										11.9759	2.66503	4	15.3162	1.98707	4	21.075	5.52308	4
P35381	b	243	8.81529	2.44397	4	5.28397	1.05991	4	8.18644	2.86588	5	7.03482	0.554458	5	9.17091	2.74171	5	11.092	5.28674	5
P35381	b	489	8.43445	4.04879	3				10.6418	4.37144	3				10.7403	2.11908	5	13.5327	5.81007	5
P35415	b	368	10.8533	2.19977	3	7.89094	3.23262	3	8.92416	3.07596	5							16.0684	7.18184	3
P35415	b	784							11.8609	1.79836	4				9.87884	1.34077	4
P38979	b	206													17.1853	2.58958	4
P39018	b	93	12.9665	3.81735	5	14.9395	3.87488	5	12.9858	5.37066	5	17.096	4.89416	4	19.4287	4.06098	4	16.2984	5.29747	4
P46461	b	10	13.3582	3.06079	5													21.3748	6.42341	3
P48148	b	107	15.0012	3.91365	5	15.1171	3.02473	5	14.4779	4.56876	5	15.6645	1.73999	5	21.5769	2.95241	5	17.9338	3.56563	5
P48375	b	77	9.19904	1.64098	5	8.2891	2.74754	5	9.61477	4.87892	5	9.43078	1.35669	5	15.7766	3.70382	5	16.727	4.49612	5
P48554	b	178													37.3606	6.23123	4
P48602	b	391	8.2317	2.10379	3	7.26984	0.300366	3	7.49314	4.06343	3				12.5572	2.41551	4	13.4673	2.43266	3
P48610	b	139	18.5336	2.05251	5	16.4381	4.8854	5	18.5931	4.28321	5	20.0038	2.80325	5	25.5707	4.8468	5	23.3727	5.09456	5
P48610	b	201	10.5213	2.10257	5	11.765	2.1928	5	11.2987	6.03977	5	12.9453	1.17647	5	20.2531	3.20711	5	17.8015	4.21479	5
P48610	b	222	6.49116	2.23175	5	5.8751	1.19996	5	7.99545	4.9905	5	6.75712	0.955874	5	10.7522	2.55087	5	13.4859	5.37685	5
P48610	b	271	9.18555	2.44236	5	9.65888	2.333	5	9.36161	4.51471	5	10.9343	1.1411	5	18.0986	3.22017	5	16.6871	5.06339	5
P49455	b	268	7.57307	1.28215	5	6.58595	1.53623	5	7.66513	2.0933	5	8.57816	0.862252	5	12.8038	2.77389	5	15.8519	4.67264	5
P50882	b	9	9.20369	2.19832	4	11.0575	4.17948	4				10.7179	0.200796	4	15.7397	1.72169	5	14.2226	1.77379	4
P52029	b	408	7.8959	1.62072	5	8.1927	2.18413	5	7.19254	4.10108	5	9.48088	1.1568	5	15.2465	3.05611	5	11.1916	3.02941	5
P52029	b	459				8.76658	3.29469	3				10.0112	0.66745	5	17.4518	3.9523	5	12.8443	3.67704	5
P52029	b	536										7.33665	1.10175	5	13.0574	2.09224	5	9.24528	2.87956	4
P52034	b	91	6.57991	1.27697	5	5.61589	2.17341	4	6.01191	3.23314	5				11.1612	1.16392	3	10.5635	4.54581	4
P52034	b	246										10.1383	1.82451	3
P52034	b	316	7.83	1.76696	4	7.30904	1.63904	3	8.20227	2.5027	4
P52034	b	353										11.0894	3.19691	5	19.3455	3.72661	4	14.8885	5.12323	4
P52034	b	422	12.1845	2.12757	5	12.0747	3.46997	5	10.9737	4.64676	5	12.0861	0.734229	5	20.3447	4.23892	5	15.5216	3.92782	5
P52034	b	663	9.13628	2.26241	5	6.77828	2.72439	4	8.81761	3.00115	5							13.797	6.61423	4
P52034	b	692										3.36739	0.29072	3	9.00388	1.60374	5
P52034	b	712	7.12958	1.4282	5	6.44078	1.75538	5	7.139	2.60253	4	7.74461	0.357176	5	14.1342	4.56046	5	9.83732	3.00167	5
P53777	b	80	25.1917	1.80916	5	24.8112	3.77514	5	22.182	4.21104	5	25.8165	2.86312	5	35.3818	3.97464	5	32.6977	6.41058	5
P54385	b	69										8.82233	0.504676	3
P54385	b	245	9.15771	1.8	5	7.7221	1.80401	5	8.6759	2.5538	5	9.54523	1.37817	5	15.1799	2.64564	5	14.4169	4.46486	5
P54385	b	368										6.16732	0.616295	4	10.1668	2.88947	3	11.3726	4.73566	4
P54611	b	136	7.88749	2.04764	5	7.90925	2.28273	5	8.03729	3.9024	5	8.63366	1.98602	5	15.4062	2.37178	5	13.2839	4.05672	4
P55828	b	38													9.21676	1.91704	4
P55830	b	157	12.0975	3.65153	5	10.0739	2.64526	4	10.5275	2.87052	5	11.3271	1.09331	5	15.2003	4.44037	4	17.6642	3.95203	5
P61851	b	7	32.2991	2.95228	5	25.4885	4.01375	5	31.2112	8.43141	5	34.8978	3.777	5	39.7487	8.35996	5	45.6808	10.8234	5
P61851	b	35	45.3015	1.84498	5	41.027	6.40688	5	39.2994	7.44172	5	43.4544	3.66658	5	49.8135	5.38863	5	49.1934	8.29401	5
P61851	b	56	62.7882	3.55872	4	57.192	4.59645	5	60.0228	9.46376	4	59.0198	2.17389	5	68.1456	5.10797	5	71.8298	6.3198	5
P61851	b	92	27.9563	4.81272	4	24.8155	8.16664	5	25.266	6.43421	5	27.6309	2.79476	5	37.6679	3.98435	5	37.4228	9.23803	5
P61851	b	145	54.4337	6.18599	5	48.3493	7.53156	5	50.9254	10.334	5	52.0838	3.4752	5	63.3627	8.17855	5	67.5928	8.79921	5
P80455	b	46	9.64491	2.75857	4	9.77349	1.74669	5	12.3106	9.21794	4	9.14448	0.437763	5	17.9989	4.76656	5	15.8435	5.77946	5
P80455	b	57										15.4337	3.24315	3
P80455	b	76										11.0655	2.48891	3	17.0775	5.03323	5
P83967	b	286	15.3629	3.30392	5	11.2177	2.29852	5	13.955	6.2834	5	13.4105	1.34405	5	20.19	6.74953	4	19.7246	7.82082	4
P91929	b	86	7.04208	2.11717	5	6.28751	1.41746	5	7.68635	3.9924	5	8.27446	1.08621	5	12.7999	1.8642	5	14.8935	6.12224	5
P91929	b	139	12.6149	1.65618	5	11.6018	2.34275	5	11.1784	3.7224	5	14.3147	0.934125	5	18.3982	2.226	5	17.2927	4.31588	5
P91929	b	148										16.5593	2.22781	4	17.7106	1.12248	4	16.8862	4.24175	5
P91929	b	333										13.8739	2.06955	3	16.109	0.779816	4
P91929	b	340				15.4203	4.0315	3				17.1446	1.77614	4	18.5305	1.38418	4	23.5175	7.16743	4
P91938	b	142	14.4235	3.5101	3							17.0056	2.9033	3	19.7451	3.1999	5
P92177	b	97										3.9891	0.568926	4	7.2268	1.86682	5	7.22391	3.53871	4
P92177	b	111				7.73908	2.46895	4	10.2578	3.25283	4	10.4023	0.478067	5	17.5977	3.20755	5	14.1062	4.50018	5
Q00637	b	36	9.78727	1.95034	5	8.78241	1.39286	5	9.15124	2.98002	4	10.5506	0.884932	5	15.9947	4.07313	5	14.6784	4.66121	5
Q02645	b	97										12.6692	3.76058	4
Q02748	b	149										10.1775	2.12305	4	17.1987	3.84283	5
Q07327	b	375													16.1516	4.86804	4
Q0E8V7	b	39				84.2633	0.654623	3
Q0KIA8	b	256										14.1507	1.19498	4	15.9636	2.02509	4	16.2666	5.98284	3
Q23997	b	435										64.4816	11.5493	4	85.0835	6.92385	4
Q24048	b	153										64.4823	8.6286	4	80.3298	5.36875	4
Q24048	b	165	70.8709	5.78249	4				74.3029	9.1523	3	65.4194	4.98903	5	82.1776	6.33427	3
Q24048	b	175	74.1477	5.97603	5	73.0707	6.16266	4	68.4035	10.3963	4	66.8589	2.77565	5	81.3766	9.15254	5
Q24048	b	189										57.2258	0.800036	4
Q24186	b	90										23.1084	3.61489	5	35.6382	9.29085	5
Q24186	b	196													7.69403	3.54815	5
Q24251	b	48	7.42351	3.05856	5	8.35607	2.4483	5	6.91837	3.2178	5	7.96835	0.650562	5	15.319	3.34983	5	13.648	3.56856	5
Q24253	b	381										5.29755	0.917901	4	7.74193	3.66752	4
Q24400	b	12	35.9777	1.08484	5	33.5502	6.19723	5	27.9749	5.10707	5							35.2063	5.18776	3
Q24400	b	15				31.8279	5.03989	5
Q24400	b	36	39.4624	3.00364	5
Q24400	b	51	24.1897	2.68668	5	20.0177	5.97365	5	22.2451	5.97132	5	27.5404	2.47412	5	31.8364	5.29985	5	28.4683	8.90487	5
Q24400	b	120	35.9026	2.68164	5	30.6854	7.56386	5	28.733	6.95322	5	39.0634	3.581	5	37.4278	3.39477	5	33.9147	7.53029	5
Q24400	b	123	42.2138	1.6024	3							46.8208	6.60557	5	41.9886	4.3574	5	46.1912	5.92318	3
Q24400	b	195	13.8981	1.83254	5	13.8327	4.82313	5	12.5091	4.73389	5	16.2015	1.98919	5	21.9392	2.93926	5	19.6355	6.07342	5
Q24400	b	222	33.6925	1.33806	5	29.2379	6.97895	5	27.2477	5.70771	5	38.1835	3.46208	5	35.382	2.86845	5	33.4338	6.47064	5
Q24400	b	225	35.2914	2.66578	5	30.302	8.10182	5	31.1979	6.45799	4	38.5417	2.17907	5	34.7032	4.87623	5	34.1799	9.52578	5
Q24400	b	271	40.0738	1.50305	5	33.6147	8.38136	5	35.6894	6.56483	5	46.8785	3.31798	5	41.3169	6.55347	5	41.5079	8.75629	5
Q24400	b	328	33.8302	2.36853	5	30.019	6.36144	4	31.2681	4.82041	4	36.0578	5.81357	5	37.7283	8.54216	5	37.2727	9.59214	5
Q24400	b	377	30.5278	2.18296	5	27.8949	7.55312	4	26.3884	5.56728	5
Q24400	b	470	36.7476	1.84892	4	32.4191	5.79338	4	40.191	6.38945	3
Q24498	b	34										21.9303	0.843801	4
Q24498	b	1633										9.37216	0.975759	4
Q24560	b	12	12.0962	2.0056	5	9.76776	2.27478	5	10.1871	3.04872	5	11.9855	1.5291	5	16.4051	3.30482	5	17.3052	4.99365	5
Q24560	b	239										9.3646	2.18125	4	11.5889	2.72712	4
Q24560	b	303	6.05182	1.82622	3	5.02735	1.01383	5	6.64158	4.62174	5	6.37747	0.459227	5	10.9049	2.37344	5	9.68428	3.65528	5
Q24560	b	354	6.56388	1.76945	5	7.99981	1.63531	5	6.55278	2.56252	5	10.1372	3.67418	5	13.9361	1.69297	5	11.5001	2.7818	5
Q26365	b	72	3.83678	1.34241	5	4.42238	1.28827	5	4.86545	3.23427	5	4.48083	0.237901	5	8.8323	2.29834	5	6.42089	2.77593	5
Q26365	b	144	4.97625	1.46365	5	5.2507	1.24316	5	6.28575	3.35277	5	4.89785	0.431722	5	7.79863	1.88393	5	7.01663	3.12105	5
Q26365	b	174	6.0819	2.76389	5	8.52854	2.9462	5	6.6138	5.26096	5	7.03855	0.846879	5	15.8214	3.52929	5	9.89211	3.03256	5
Q26365	b	271	6.56155	1.43478	4	6.80242	1.39647	4	7.19354	3.1009	5	4.7178	0.395073	5	7.81539	1.84481	5	4.70685	1.9388	3
Q27268	b	236													14.5426	2.76674	3
Q59DP8	b	43	5.27009	2.33276	3	4.8266	1.96379	4	4.58529	3.8272	4	3.70084	0.499745	4	11.7528	6.64039	5	7.49042	2.26251	4
Q59DP8	b	626										18.017	9.56179	3
Q59E65	b	1139										19.2396	0.970828	4				24.686	7.29112	3
Q59E65	b	1537										4.95699	0.908325	3
Q59E65	b	2247	12.0707	1.97482	5	8.88436	2.8787	5	9.78217	3.99953	5	11.8268	0.567105	5	16.4861	8.32632	5	17.1949	5.68135	5
Q59E65	b	2331	11.1081	3.65072	5	7.13511	2.50937	5	8.68036	3.71227	5				13.408	1.82265	3	16.2676	6.99713	4
Q59E65	b	2509										11.5479	0.137704	3	15.6709	1.93976	3
Q59E65	b	2617										26.4953	2.28406	4
Q59E65	b	2730	21.6684	4.34607	3
Q59E65	b	3427	9.76368	1.61349	5	8.98997	2.59405	5	9.08168	3.76533	4
Q59E65	b	3721										11.2058	0.243804	4
Q59E65	b	3820										5.57758	0.692887	3	10.8984	7.55319	4
Q59E65	b	4085										4.6416	0.516359	4	10.2638	4.44491	5	7.70863	3.15445	4
Q59E65	b	4115				8.29287	3.32542	3							13.4505	3.66788	4
Q7JS69	b	34										14.5342	0.425864	3	21.3558	3.80315	4
Q7JUS9	b	101	6.96932	2.22011	5	8.67216	2.94859	5	6.65649	4.1749	5				19.8544	7.51962	4	15.1084	12.3145	5
Q7JVH6	b	185				16.256	0.871448	3				19.7609	2.29984	4	25.0926	3.67612	5	20.7876	4.00478	4
Q7JXB5	b	211																14.8866	6.45681	3
Q7K1C0	b	17				12.8733	1.42046	3				10.89	2.03634	4	22.6601	5.60197	4
Q7K1Q6	b	172													11.3204	3.32357	5
Q7K4T8	b	295				5.66089	1.52531	3							10.1496	2.01339	5
Q7K569	b	78													22.1698	4.73433	4	20.132	1.95436	3
Q7K569	b	207										13.6386	0.900534	4	19.7197	4.63704	5	19.1004	7.43624	4
Q7K569	b	223	12.8111	1.71358	5	9.29709	2.19386	5	12.9012	4.90687	5	13.1086	0.486691	5	18.6418	3.87189	5	17.5895	6.78875	5
Q7K569	b	238	18.3167	13.3756	5	10.2483	3.43513	5	12.6686	6.42835	5	12.9385	0.961039	5	20.3906	3.57576	5	19.3836	6.48947	5
Q7K569	b	259	14.0084	2.19928	5	10.0074	2.63987	5	12.7593	4.67801	5	13.4324	0.29694	5	18.0492	4.66428	5	18.8315	6.26716	5
Q7K569	b	278	15.4611	2.51164	5	14.2006	0.726318	3	18.4983	3.42905	3	16.5163	0.35062	5	20.2949	2.95085	5	22.101	7.75687	5
Q7K569	b	352										11.8437	0.434703	4	18.5911	1.90968	4	14.8928	4.57929	4
Q7K569	b	448	6.41409	1.51837	5	6.44023	1.50096	5	7.37099	4.21366	5	6.87832	0.234802	5	13.3785	2.84894	5	11.2638	3.60987	5
Q7K569	b	486	9.40076	2.69123	5	9.06901	1.79283	5	9.65136	4.56426	5	8.9752	0.0687156	5	16.6313	3.10818	5	15.625	5.62009	5
Q7K569	b	541										5.39533	0.299839	3	10.8308	3.14561	4
Q7K5K3	b	302	17.531	5.16849	5	14.4058	9.31607	4	18.4373	3.60108	5	13.402	2.60331	5	18.3103	8.47356	5
Q7K5K3	b	321	14.0882	1.73023	5	11.3649	4.40405	5	10.7789	3.65097	5	15.1696	1.36593	5	20.2858	2.35106	5	18.2594	5.17998	5
Q7K860	b	71	5.67988	2.72872	5	6.61118	2.27315	5	8.1872	7.66253	5	6.31671	1.30731	5	12.2928	4.4411	5	10.07	3.71742	5
Q7KN62	b	569							12.7227	6.17423	3	12.6592	1.31051	5	18.6949	2.82892	5	15.9411	4.10066	5
Q7KN75	b	1042													26.5833	19.2879	4
Q7KN97	b	378	8.21515	1.56116	4	5.7128	1.68533	5	7.69527	1.62715	4	8.29055	0.391394	4	13.1407	2.63618	3	14.4951	1.72662	3
Q7KN97	b	550													12.3492	2.89844	4	11.6628	3.40709	4
Q7KN97	b	853	13.2369	2.35378	3	8.6805	0.337411	3	12.9538	4.26989	3	14.4997	2.38373	5	18.282	2.38139	5	17.5036	5.08561	5
Q7KN97	b	1003										9.28509	0.621787	4	13.9476	3.99015	4	14.5069	2.53015	3
Q7KR04	b	13																15.0265	3.01757	3
Q7KR04	b	72													19.5907	5.90562	5
Q7KSQ0	b	78							9.52716	4.86279	3
Q7KSU6	b	183				7.3947	1.03801	3
Q7KTK9	b	224							10.4595	2.29511	3	6.70305	2.22856	4	9.80234	2.73325	5	13.3946	4.67142	3
Q7KTW5	b	37							12.5622	2.90128	4							22.3564	4.98953	3
Q7KUB0	b	60	10.3807	2.19712	4	9.04628	2.57013	5	10.3331	4.09741	5	11.8593	0.849651	5	15.4615	2.84002	5	19.0078	7.12315	5
Q7KUB0	b	73				12.7885	2.79327	3				18.2017	3.45198	4
Q7KUB0	b	377													11.335	4.4508	4
Q7KUQ5	b	33	36.0399	3.59165	5	34.808	4.03746	5	36.0302	4.90178	5	41.5689	0.704853	5	39.0463	5.80271	4	37.0719	6.22549	5
Q7KV27	b	144										12.3507	2.00065	4	18.9545	4.62559	5	14.3475	6.17527	3
Q7KV27	b	250													17.9518	2.61136	3
Q7KV27	b	392										7.10541	0.616792	3	9.14282	0.205509	3	9.32723	3.68512	3
Q7KVP4	b	152										6.67622	0.522641	4	13.1561	2.9643	4
Q7KVP4	b	354	8.86294	1.7767	5	8.03799	2.09751	5	7.50668	2.65601	5	7.90309	1.28074	5	12.058	2.12102	4	11.4413	3.49993	4
Q7KVP4	b	928													10.2696	4.375	3
Q7KVP4	b	976										9.19449	1.1819	4	17.2843	6.63008	5	9.40319	3.28156	4
Q7YU05	b	114										25.023	0.664385	4	28.1829	3.84314	4	29.5073	11.5273	3
Q7YU05	b	155										16.516	2.91881	4
Q7YU05	b	171	11.016	1.32335	5	9.65233	2.40623	5	10.9396	3.8026	5	11.8011	1.6867	5	17.6036	2.44633	5	17.3367	5.68951	5
Q868Z9	b	2824							75.8822	8.19808	3
Q86BQ4	b	38	29.8597	5.1117	4				23.0594	7.38588	5				33.6892	4.42942	4	28.3243	9.30918	4
Q8I0E9	b	517													13.1247	2.30496	4
Q8INE6	b	54	7.58035	2.03909	5	6.00462	1.18089	5	8.82944	4.22792	5	8.50433	1.31346	5	12.4353	3.72207	5	16.0389	7.74098	5
Q8IPE8	b	322				8.18366	2.13475	4	8.06415	3.27134	5
Q8IPG9	b	51							67.256	15.129	5	65.3582	5.18571	5	87.756	2.55239	4
Q8IPP8	b	181	9.81583	4.22519	3							9.86569	0.361624	4	15.9249	2.50557	4	14.4417	4.57209	4
Q8IQ53	b	29										12.3916	2.18372	3	15.1657	0.597755	3
Q8IQQ0	b	160	9.0304	1.76412	3
Q8IQQ0	b	219													7.96969	3.00076	3
Q8IQQ0	b	287													12.2535	3.85044	3
Q8IQQ0	b	326	4.9582	1.35054	5	6.02151	1.71205	5	5.54882	3.53384	5	6.39389	0.783451	5	13.2579	3.3986	5	7.79308	2.15716	5
Q8IQQ0	b	464	11.1554	1.99185	5	10.5262	2.13571	5	10.0216	3.03954	4	11.4321	0.561587	5	18.8643	2.75659	5	15.1462	3.20331	5
Q8IQQ0	b	490										10.5681	0.689489	4	14.0541	4.44889	5	14.6478	6.17909	4
Q8IQQ0	b	504	10.8769	1.4936	3							7.61515	0.314212	4	13.3296	3.55065	5	13.0041	3.92752	5
Q8IQQ0	b	539	14.5272	2.59822	5				12.7593	2.1131	4	11.1294	1.0057	5	17.1209	4.21484	5	15.7709	5.12381	5
Q8IQQ0	b	569				7.46652	3.08221	4	9.72332	4.62026	3	6.99784	1.00435	5	11.586	3.38453	5	11.8852	5.53853	5
Q8IQQ0	b	795										15.58	1.20791	3
Q8IQQ0	b	858	6.08308	1.5946	5	6.29703	1.84359	5	6.42855	3.26918	4	7.51076	0.915261	5	12.7315	3.25257	5	8.29637	2.80637	5
Q8IQQ0	b	905																13.7182	8.44945	3
Q8IQQ0	b	991	12.1401	2.02602	5	8.96385	3.12102	5	8.19061	3.04687	5				19.0859	1.27428	3	15.8805	3.8571	4
Q8IQW2	b	24	89.782	3.51861	5	92.1803	2.51866	5	92.6764	3.8784	5	89.7469	3.98877	5	96.8529	1.37769	5	96.3399	1.95581	5
Q8IQW2	b	45	89.243	4.05089	5	91.4528	2.54057	5	91.5701	3.74559	5	88.0036	7.71953	5	96.0432	1.10089	5	93.8139	3.36168	5
Q8IR13	b	87													18.8079	6.77679	3
Q8IRQ5	b	222	5.07086	1.13785	5	4.65912	1.16948	5	5.57575	3.14346	5	5.94027	0.633784	5	10.5887	1.8504	5	9.18494	3.60366	5
Q8IRQ5	b	391	7.35094	1.93148	5	7.37772	1.849	5	7.40253	3.54832	5	8.67968	0.892446	5	14.3961	2.61367	5	12.5521	3.67211	5
Q8MRK8	b	205	9.02749	1.52743	5	8.31326	1.69821	4
Q8MSI2	b	32	14.2419	2.59553	5	13.2135	2.43255	5	16.0374	6.92755	5	15.1013	1.09234	5	21.7496	5.13241	5	24.6403	8.21793	5
Q8MSI2	b	38	14.611	2.27814	5	13.2125	3.05204	5	18.3757	8.89423	5	18.632	2.39191	5	26.9655	5.15678	4	25.5461	8.40755	5
Q8MSI2	b	46	14.8901	2.4949	5	15.5147	4.04197	5	15.8923	7.80053	5							23.6805	7.94437	4
Q8MSI2	b	90	11.5518	2.20938	5	11.4292	3.42601	5	11.4178	4.80072	5				21.2191	3.44819	3	20.4219	0.226681	3
Q8MSI2	b	130	11.4532	2.86649	5	9.41218	3.04484	5	12.3772	6.84132	5							25.8026	7.29181	3
Q8MST5	b	12													18.609	3.23721	4	18.27	7.97398	4
Q8MST5	b	303										9.87317	1.04175	4	13.9554	2.97732	3
Q8SY61	b	35				75.8514	7.10132	3	80.3693	10.633	3	66.9837	17.4187	4	90.3086	1.07771	4	77.2278	8.62205	3
Q8SY69	b	64	37.9495	5.51261	5	33.2271	5.66695	4	35.3532	8.52563	5	41.7353	5.17408	5	51.6969	13.4865	5
Q8T8R1	b	10				47.3952	6.52867	4										48.8471	8.37598	4
Q8T8R1	b	20	32.4161	4.09399	4
Q8T8R1	b	60	58.6187	4.68253	4							50.9752	0.666165	3	56.8166	6.26726	3
Q8T8R1	b	70	45.7006	3.64964	5	45.2131	6.47341	5	42.7664	7.08723	5	47.6807	2.33253	5	52.2394	4.73123	4	41.8142	10.4975	3
Q8T8R1	b	80							48.199	6.36175	4	51.0065	3.27245	5	53.8352	5.20706	5	47.3751	6.58067	3
Q8T8R1	b	111										35.322	0.668181	3
Q8T8R1	b	125				46.008	3.06437	5	48.342	8.19592	5	51.3261	3.29919	5	53.5416	4.74981	5	51.9021	6.07186	5
Q94511	b	85	29.8806	2.29342	5	23.7571	7.04867	5	26.6005	7.92507	5	32.3399	2.11076	5	32.8825	5.67033	5	33.4362	8.55872	5
Q94511	b	88	25.7708	2.44998	5
Q94511	b	102				14.2207	4.77191	4				16.2762	1.67803	5	22.78	4.04072	5	19.9525	5.10126	4
Q94511	b	308	10.75	2.30086	5	9.97474	2.00943	5	9.5711	3.95501	5	11.3269	0.915354	5	16.6543	2.00658	5	15.3483	3.94608	5
Q94511	b	467	9.49697	1.59372	5	8.16481	2.34403	5	8.1349	3.79187	5	9.87073	0.72222	5	14.0829	2.21752	5	12.6008	3.64773	5
Q94511	b	508	4.02705	1.74773	3	3.86772	0.559972	5	6.38417	5.49715	4	3.58077	0.676349	5	9.10739	2.51104	5	7.42204	2.57206	5
Q94511	b	570										8.74825	0.965916	4	12.6947	2.64947	5	16.9461	3.90618	4
Q94511	b	712	8.38631	1.95324	5	7.18733	2.82955	5	8.64466	4.41879	5	9.73577	0.488567	5	15.3182	3.40176	5	15.0465	5.15326	5
Q94514	b	100	24.1451	5.17623	5	23.353	6.02523	5	21.7003	5.18799	5	21.3611	1.61106	5	30.4831	6.44364	5	26.7339	6.23263	5
Q94516	b	193	6.30712	1.51185	5	5.53915	1.63794	5	6.40734	2.79508	5	6.55108	0.607465	5	11.6127	2.68934	5	12.0366	4.61831	5
Q94516	b	229	5.44137	1.82076	5	5.6287	1.7078	5	6.59018	4.40361	5	6.34786	0.614919	5	12.2322	2.75559	5	11.564	4.17653	5
Q94522	b	42	19.6771	2.01347	5	16.5959	3.99377	5	18.8903	6.58961	5	19.6835	1.55534	5	24.7818	4.66225	5	27.2168	6.11283	5
Q960M4	b	79	50.9095	2.48539	5	48.9969	6.33257	5	43.9041	4.96109	5	45.5813	3.44936	3	53.4958	7.32771	5	49.512	8.36795	5
Q960M4	b	181	33.7585	2.1381	5	32.55	5.13099	5	28.7737	4.56111	5	32.244	2.8382	5	38.2828	6.89386	5	38.3327	6.31052	5
Q9GNH8	b	439	7.65827	2.41543	3
Q9GU68	b	74	22.4923	4.84988	3	16.3047	2.38855	3	21.6178	6.09909	3	18.0964	0.8643	4	27.4781	3.45617	5	26.7203	6.49761	5
Q9TVP3	b	70													14.9986	2.76205	5	14.3989	2.78708	4
Q9TVP3	b	146													25.5344	5.70453	3
Q9V3P0	b	168							16.2972	5.38577	5				26.4957	2.96085	4
Q9V3W0	b	109																18.2034	6.60271	3
Q9V3W2	b	78										9.78068	0.506516	4	16.8577	3.32932	5
Q9V3W2	b	136	7.84542	1.74498	5	7.65829	2.01914	5	7.73491	3.60943	5	9.37343	0.885658	5	15.3177	3.67084	5	14.2984	4.50846	5
Q9V427	b	322													14.9222	7.39494	3
Q9V496	b	88				66.7153	3.877	4				72.5772	0.471169	4	85.4136	7.45723	3	81.8547	9.94556	3
Q9V496	b	168	68.3923	5.50656	5	65.365	6.95936	5	63.3388	10.3841	5	60.0344	0.597401	5	84.1158	9.88576	5	83.9586	8.25423	5
Q9V496	b	192	73.5384	5.04933	5	68.2339	8.88431	5	68.6718	10.0897	5	62.278	2.51525	5	90.7016	3.27598	4	86.1221	6.68707	4
Q9V496	b	435										51.9056	13.7049	4	80.4723	4.52004	3
Q9V496	b	454	74.5123	7.40007	5	71.0724	9.34768	5	68.1347	12.8196	5	56.1588	8.86527	4
Q9V496	b	489	77.2672	5.28047	5	73.0262	7.58731	5	74.0397	9.69174	5	67.7902	0.899206	5	88.7386	6.76941	5	87.1486	6.38397	3
Q9V496	b	511	55.4102	9.18327	5	65.5707	11.0269	4	69.2864	5.49297	3				77.1714	5.57015	4
Q9V496	b	2048										62.602	3.98787	5	78.8538	4.1058	4	67.5626	11.8179	3
Q9V496	b	2810	66.8282	4.37076	5	57.7301	6.91855	5	62.382	7.56576	4	54.5469	1.09977	5	79.8961	5.42411	5	75.2979	8.85546	5
Q9V496	b	2949	69.1744	7.23801	5	62.4414	8.3365	5	61.1187	9.82049	5	59.5487	2.07449	5	84.1747	4.18108	5	80.5716	7.75616	5
Q9V496	b	2994	65.7417	9.11297	5	67.287	10.1638	5	60.2708	16.3668	5	58.8774	6.76257	5	89.1873	2.91102	5	83.6238	9.72261	5
Q9V496	b	3037				78.9847	2.99878	3				82.0493	8.03369	4				82.0465	10.6226	3
Q9V496	b	3321	67.9126	7.71015	4	62.1492	8.80501	4	63.7361	10.705	5	65.956	5.76399	5	85.4428	1.33604	4	79.7919	9.71228	4
Q9V496	b	3323	78.2588	5.71117	5	72.7615	9.73897	5	72.6482	10.8625	5	70.2593	5.85099	5	91.9479	2.8912	5	88.3262	7.28703	5
Q9V4E0	b	352	6.45647	1.16066	5	5.56445	1.4902	5	7.75776	2.86973	4	7.93854	0.862694	5	12.5769	2.12354	5	12.1501	4.25734	5
Q9V6U9	b	242										9.43079	1.75895	4	13.5191	2.18986	5	14.7567	5.4903	4
Q9V8M5	b	64										11.4026	0.962797	4	18.7892	5.32164	5	16.7297	5.01329	5
Q9VAC1	b	57	11.6824	2.17056	5	9.71218	2.31255	5	11.7218	4.49698	5	13.0119	0.743179	5	18.0818	3.0784	5	20.2602	6.59715	5
Q9VAJ4	b	125				94.6315	2.64435	3
Q9VAM6	b	100	29.4851	3.54167	5	29.0454	4.27339	5	29.6323	6.67565	5
Q9VAM6	b	111													40.8732	7.64799	4
Q9VAN7	b	24													17.4956	6.90911	4
Q9VB69	b	96	9.68134	2.05295	5	7.16584	2.83811	5	9.54042	4.67173	5	9.47376	0.679691	5	14.2902	2.91367	5	16.6343	5.97787	5
Q9VB69	b	203										16.1971	1.14726	3	18.1415	2.08909	4
Q9VB69	b	455	8.41568	2.69412	5	7.41123	2.06784	3							14.053	1.74387	4	14.7501	5.16694	4
Q9VBP6	b	243													16.9289	5.63398	3
Q9VBU9	b	77	12.9308	2.21202	5	14.1708	3.82938	5				15.5198	2.93035	4	23.3406	1.82603	5	22.7174	2.40709	3
Q9VCD9	b	109	34.3803	6.28726	5	26.3116	6.86242	5	25.1876	10.6488	4	30.3026	1.31508	5	34.4604	5.01037	5	38.7099	8.62008	5
Q9VCI3	b	82				24.4724	11.0427	3	17.8133	7.26047	3	9.53336	0.0395727	4	17.8005	6.86185	5	14.4976	4.38465	4
Q9VD58	b	40	15.5857	2.14578	5	12.2079	2.41906	5	14.3612	5.09905	5	15.1128	0.689296	5	19.7955	3.27849	5	21.8364	5.68992	5
Q9VD58	b	71							9.58115	3.6853	4	9.35903	0.720507	4	14.4269	2.57812	5	12.2211	4.82099	4
Q9VD58	b	222	5.84231	1.68564	5	6.30584	1.4753	5	6.06739	3.77325	5	7.61583	0.782804	5	20.0599	11.8988	5	11.3586	3.51513	5
Q9VD58	b	317				5.87549	1.61844	3				4.3774	0.329014	4	7.57828	2.33174	5	6.07059	3.40551	3
Q9VEB1	b	30	16.3328	3.05005	5	11.9068	3.30793	5	13.399	4.63402	5	16.3288	1.2891	5	19.6156	4.4633	5	19.6016	5.65843	5
Q9VEB1	b	132	8.54187	2.79053	5	10.4163	2.93094	5	8.83377	5.47306	5							15.7418	1.21674	3
Q9VEB1	b	147	7.97649	3.16164	5	10.0487	2.48765	5	8.16975	5.10822	5	10.165	1.67297	5	17.6907	3.60987	5	11.9949	3.57872	5
Q9VEB1	b	275													14.2742	3.66126	4
Q9VEJ0	b	206	25.8793	5.37831	5	28.9157	6.59077	5	24.9014	9.46613	4	22.8053	3.62233	5	33.6596	5.80666	5
Q9VEN1	b	1604	16.3511	2.86523	3
Q9VEN1	b	1726	15.6679	1.82435	5	12.0777	1.08332	3	12.8662	4.49613	4	15.7525	0.558071	5	18.225	1.54645	5	17.8423	3.913	4
Q9VEX6	b	564													10.234	1.33845	4	16.7044	4.33478	4
Q9VF24	b	184				61.5055	9.90469	3
Q9VF27	b	197													18.7465	3.35999	5
Q9VFC8	b	462	16.715	2.21335	5	13.9117	1.99257	3	15.6224	4.44715	4	15.4743	1.20053	5	24.8847	4.05174	5	20.7967	4.99001	5
Q9VFC8	b	494										16.5011	0.718047	4	22.6207	6.27167	5	20.6199	8.56626	3
Q9VFF0	b	128	8.76189	1.76586	5	6.90638	1.98466	5	8.67152	4.0403	5				12.7965	4.04656	4	13.1567	5.03318	5
Q9VFF0	b	370	5.69209	1.83028	5	5.73211	1.35144	5	7.61419	4.34714	4	6.29349	0.844238	5	10.9034	2.01094	5	9.87711	4.08335	5
Q9VFF0	b	400	12.8716	2.8653	5	14.8092	3.23168	5	14.2876	5.90242	4	16.5473	1.35975	5	22.5078	1.98894	5	17.5193	4.43598	5
Q9VFF0	b	409	12.1854	2.70612	5	11.9063	2.26859	5	11.766	6.04669	5	14.1057	1.29677	5	17.5728	2.75791	5	15.04	4.05123	5
Q9VFF0	b	443	12.3589	4.04409	5	15.2499	3.48263	5	12.8176	7.63946	5	14.097	2.13372	5	24.7719	3.55502	5	18.3156	4.97666	5
Q9VFR2	b	804										47.8963	8.90507	4	40.4197	11.6222	5
Q9VG32	b	257							11.8766	3.57207	5	8.79479	0.959429	4	13.1061	3.15864	5	11.8324	4.1912	5
Q9VG32	b	616							15.6191	0.816689	3				21.1152	5.04934	5	24.4027	5.45957	3
Q9VG32	b	629	21.3007	5.68917	4				20.6006	7.55091	4							30.5247	4.97724	3
Q9VG82	b	490													20.3465	7.7203	3
Q9VGS2	b	172										4.50517	0.804908	3	9.7136	1.46932	3
Q9VHJ8	b	369				6.90751	0.367907	3	10.1128	4.44959	5	6.81315	0.372286	4	10.7077	3.31445	5	12.0565	5.91577	5
Q9VHX4	b	307													14.4541	1.72318	3
Q9VIE8	b	133	8.28877	1.82021	5	8.18389	1.93034	5	7.79741	3.23646	5	9.86908	0.841624	5	14.4082	1.6964	5	12.8503	3.79518	5
Q9VIE8	b	165				5.39414	1.70514	5	5.9289	5.70027	4	4.92762	0.958575	5	11.2796	2.81752	5	8.14569	3.44707	5
Q9VIE8	b	340	6.53012	1.51129	5	6.31747	1.39514	5	7.17076	2.80118	5	7.15169	0.521754	5	14.0113	2.84238	5	12.8175	3.87576	5
Q9VIE8	b	393	18.9548	2.07521	5	15.7395	4.38071	5	17.5907	5.70579	5	21.7993	1.29521	5	23.7883	3.05863	5	24.5027	5.93664	5
Q9VIE8	b	404	17.5283	2.46696	5	16.4255	4.90748	5	16.3548	7.01296	5	19.4388	1.68647	5	24.3979	3.69049	5	22.2754	6.37576	5
Q9VIE8	b	496	11.9403	1.26567	4	7.04757	1.37485	3	9.97067	3.57331	5	13.5514	0.91489	5	16.5041	2.25322	5	16.1151	4.95541	5
Q9VIE8	b	600	7.83202	1.64347	5	7.19183	2.33885	5	9.02776	4.13178	5	9.15325	1.17304	5	13.0114	2.11149	5	20.2349	10.7152	3
Q9VIQ8	b	51	8.77363	1.81014	5	7.58162	1.45596	5	9.13394	3.6998	5	9.63961	0.364214	5	14.0556	2.43653	5
Q9VJZ4	b	64	12.1296	2.63709	5	11.1471	3.1707	5	12.745	6.50873	5	13.5138	0.719805	5	21.6188	4.19479	5	21.0108	6.91102	5
Q9VJZ4	b	87	20.5422	2.41967	5	20.7642	3.2762	5	19.929	5.95404	5	20.9836	0.543521	5	31.1741	4.22431	5	29.3321	5.67772	5
Q9VK60	b	84													21.8772	5.59471	4
Q9VK99	b	51	83.0491	3.1301	3
Q9VK99	b	69																95.5281	1.9947	4
Q9VL70	b	79				15.0113	3.83702	4	11.3076	2.62962	4	15.4527	3.91011	5	16.9448	2.98578	5	14.1543	4.13309	5
Q9VL70	b	94										16.8426	1.38219	3	21.0064	5.31408	5
Q9VL70	b	256													16.7212	2.01991	4
Q9VLB7	b	282	20.8586	2.45936	4	21.9313	5.87771	3	23.8156	5.5881	5	25.5996	0.649562	5	28.8949	8.22379	4	24.2286	7.98203	5
Q9VLP2	b	63										88.4395	1.46136	5
Q9VLZ3	b	1792	8.91677	2.16063	3							10.3331	2.16755	4
Q9VMI3	b	140	10.6096	1.88743	5	10.1637	2.08567	5	9.14243	2.88061	5	10.9011	1.16122	5	17.8873	2.06147	5	16.0435	4.17162	5
Q9VMI3	b	157										11.3663	1.36567	4	13.3666	3.34011	3
Q9VMI3	b	202	14.5267	2.16028	3	12.7462	3.078	4				14.0864	1.4039	4	20.7643	3.51458	5	19.938	6.34047	4
Q9VMI3	b	221	10.9841	1.8976	5	9.87554	1.97267	5	11.0313	4.62531	5	11.8076	0.788631	5	17.1713	2.57096	5	18.2036	6.39733	5
Q9VMI3	b	301										12.2246	1.51763	4	23.4749	4.82142	4
Q9VMI3	b	319	9.50703	1.13824	5	11.2822	0.260191	3	10.4483	3.95002	3	11.9523	4.07768	5	19.7344	3.19932	5
Q9VMQ9	b	82				52.9689	4.25854	4	54.0674	4.89725	3				63.8568	10.4626	4	56.1346	9.4002	3
Q9VMS1	b	77	7.03315	2.88526	5	7.802	2.69803	5	6.96116	4.59176	5	35.113	24.4284	3
Q9VMT2	b	67										11.2927	1.44738	4	22.8925	11.6365	4	26.2213	5.89522	3
Q9VMU0	b	80	23.5011	2.01376	5	21.0536	4.19287	5	20.0151	5.47143	5	23.0292	1.58822	5	31.6834	5.29615	5	29.3982	6.71448	5
Q9VMU0	b	87	23.8988	2.00175	5	23.5391	4.20129	5	23.1868	4.96253	5	26.095	2.00538	5	33.3293	3.44369	5	30.9149	6.11807	5
Q9VN13	b	61				7.53142	1.59405	4	9.3856	4.28212	4
Q9VNB9	b	103										9.56554	1.88236	4	14.7611	3.92757	5	12.4407	5.77011	4
Q9VNE9	b	40										6.16543	0.243935	3	10.0105	2.2277	3
Q9VNE9	b	138							10.5795	4.20678	4	10.0369	1.21334	5	23.0446	5.87768	5	17.4401	2.70354	5
Q9VNW6	b	91													6.08834	1.9915	4
Q9VNW6	b	570													16.2743	3.3495	3	18.7771	2.34731	4
Q9VNW6	b	704				11.2234	4.25831	3	10.752	4.24791	5				14.5483	2.13717	5	16.7738	4.54605	5
Q9VNX4	b	70													13.3066	2.09452	3
Q9VNX4	b	355	23.5033	1.41323	4	20.5473	6.21745	4							29.5345	6.25154	4	31.18	4.20371	4
Q9VNX4	b	381													16.8432	3.30629	4
Q9VNX4	b	502	6.43181	2.44789	4	5.31971	1.51044	5	8.19297	4.24983	4	5.91949	0.394942	5	10.6097	2.05501	5	11.2285	5.32876	5
Q9VP61	b	227										12.5697	0.681029	4	18.2321	3.65345	3
Q9VPE2	b	334	14.7879	3.63554	5	15.2379	2.92595	5	12.6354	4.48185	5	14.956	1.37364	5	21.8027	2.61811	5	19.0218	4.6256	5
Q9VPE2	b	405	12.0633	2.14643	5													20.7256	3.02188	3
Q9VQ61	b	181													18.5023	4.43684	4	14.6613	5.16662	3
Q9VQ61	b	266	12.3071	3.74082	5	10.0562	1.75336	5	13.0549	6.08469	4				17.1615	3.15181	5	20.2357	7.04608	5
Q9VQG4	b	63													16.2716	3.4796	3
Q9VQL7	b	351													16.977	3.83352	3
Q9VQL7	b	377	16.748	1.39088	3	11.3935	2.24561	5	10.7716	4.7847	5	11.9299	0.811799	5	19.2506	5.81402	5	16.5015	4.66145	5
Q9VQL7	b	561																4.63596	0.755627	3
Q9VQL7	b	1491										7.90373	2.09334	4	11.4205	8.00648	3
Q9VQL7	b	1553	8.31433	1.96327	5	7.4556	1.90421	5	7.4375	3.55977	5	8.09657	0.570559	4	12.3315	1.93088	3	12.9555	1.67922	3
Q9VQL7	b	2403	8.24935	1.93172	4	7.79392	2.88847	3	7.94699	1.30925	3	8.29675	1.15763	5	12.9641	5.34291	5	11.8503	4.68281	5
Q9VQR2	b	90	69.9248	8.96469	5	75.5418	3.86001	5	75.0692	12.7651	5	64.1235	16.6535	3	88.9764	3.28288	4	80.9506	9.56635	4
Q9VQR2	b	102										70.3775	15.0896	4	87.5395	2.17222	4	77.6783	5.96968	4
Q9VQT8	b	63	94.7202	1.69823	5	93.7298	1.06293	4	95.4469	1.22326	5	94.3957	2.15697	5	97.5167	0.938102	4	95.4118	1.71613	4
Q9VQT8	b	76				91.5891	0.710544	3
Q9VS34	b	101	5.57109	1.88823	4	7.66689	2.67906	3	6.78306	4.93132	4	5.70876	0.619449	4	13.0244	4.36563	5	11.4938	3.09655	4
Q9VSA3	b	355										8.87347	1.64251	4	12.5074	2.37576	3
Q9VSA9	b	130	9.12848	2.2566	5	7.52874	4.65384	3	8.944	4.84091	5				18.227	4.36924	3	19.9937	3.15098	4
Q9VSU6	b	19													15.3861	1.9461	4
Q9VTB4	b	74	11.9232	2.21447	5	10.7964	2.55155	5	11.8085	2.93469	4	12.8108	1.85879	5	20.7544	4.48968	5	21.7915	5.65778	5
Q9VTK9	b	46													13.287	4.52449	4	17.0571	8.63529	5
Q9VTK9	b	186										8.12306	0.803958	3	13.6899	4.00353	4
Q9VTY2	b	202							11.396	5.58918	4							16.9888	1.33515	3
Q9VU39	b	135													19.0539	3.41608	3
Q9VU39	b	318							29.2422	8.20604	5	33.3034	5.46958	5	33.5281	7.73112	5	35.6183	10.7117	5
Q9VU68	b	507																21.3022	14.1162	3
Q9VUY9	b	132										9.08449	0.751759	3	13.9118	2.62433	4
Q9VV75	b	304	9.82036	1.94528	5	7.60976	2.16609	5	8.62575	2.88384	5	10.0031	1.14732	5	14.9988	2.51107	5	15.8128	5.59654	5
Q9VVH3	b	90										15.8703	1.32267	5	23.2867	5.24895	5
Q9VVL7	b	109	11.9382	2.53909	5	11.6448	3.90989	4	12.0575	4.52119	5	14.4019	0.563114	5	19.5513	4.01655	5	19.641	5.8607	5
Q9VVL7	b	301	9.36611	3.35308	5	6.9628	1.05185	5	9.95009	3.45299	5	8.13834	0.423198	5	11.751	2.2343	5	16.2267	6.43056	5
Q9VVL7	b	351										11.9133	0.163999	3	14.8492	1.56777	3	17.4518	6.84186	3
Q9VVU1	b	241													15.2968	1.23551	3
Q9VVU1	b	407				7.52728	3.43596	5	7.36025	4.68772	4
Q9VW68	b	303	6.66543	1.87792	5	5.68627	2.4257	4	8.06375	5.19858	5	7.7433	1.35592	4	13.2502	2.58741	4	14.3614	6.3252	5
Q9VW68	b	454										13.636	1.79176	4	16.2113	2.9674	3
Q9VWH4	b	143	10.9326	1.81864	5	9.55026	2.52248	5	9.16031	3.01937	5	11.4758	1.25043	5	15.3662	2.97344	5	15.8024	4.00033	5
Q9VWH4	b	252										9.70972	0.40194	3
Q9VWV6	b	62							91.734	3.16861	3							94.637	3.57128	3
Q9VWV6	b	71							86.8955	5.057	4
Q9VWV6	b	143	79.5246	5.47263	4	78.3346	6.16763	5	72.7092	13.3997	5	70.2307	3.23339	5	88.0849	12.267	4	91.5969	5.49003	5
Q9VWV6	b	239	83.0792	1.02488	3	78.8305	6.53771	5	81.7679	7.54568	5	78.2141	3.50573	4	90.7702	6.82455	5	91.5393	5.15809	5
Q9VWV6	b	397							86.7106	6.75575	5							91.2623	6.73144	3
Q9VWV6	b	486	35.8114	4.47462	4	30.1081	7.69234	3	24.9431	7.13949	5	31.9363	5.92097	5	35.534	3.38246	5	30.4437	6.29241	5
Q9VWV6	b	533																88.2708	5.98228	3
Q9VWV6	b	547							69.5296	9.63542	5							83.6048	9.31638	4
Q9VWV6	b	633							69.3657	11.3153	5
Q9VX36	b	145	14.3782	2.13245	5	13.0474	4.04756	5	17.766	7.66231	4	15.8894	2.07	5	22.8837	5.28484	5	24.3553	8.00237	5
Q9VXI6	b	36	9.5268	3.27551	5	10.7599	3.22115	5	8.64918	3.81008	5	10.5299	0.933225	5	23.2373	3.29199	5	18.7033	6.21238	5
Q9VY93	b	22										10.2276	0.664656	4	13.5725	1.27993	4	11.8028	2.67619	5
Q9VYR1	b	76										12.7353	0.213268	3	11.9639	1.03624	3
Q9VYU9	b	230													16.486	3.03141	4	23.9722	1.98872	4
Q9VZ01	b	102	23.4924	3.81747	5	21.4801	5.48662	5	22.2896	4.15943	5	22.7458	2.95614	5	34.3287	5.13522	5	34.8289	5.89665	5
Q9VZF6	b	183							27.8034	5.01461	3
Q9VZR2	b	58				95.69	0.219228	4	97.0517	1.21706	5	96.0054	4.19201	5	98.3012	0.715061	5	96.8776	1.94535	4
Q9VZU4	b	70										2.45032	0.119027	3	7.37872	2.86607	4	6.34653	4.38725	3
Q9VZU4	b	159	10.3576	2.1277	5	10.979	2.11803	5	11.0413	4.8678	5	11.0484	0.483546	5	17.9207	2.96627	5	19.8581	5.88351	5
Q9VZU4	b	223	8.18052	1.95056	5	6.99762	2.01413	5	8.71358	4.31745	5	9.2549	1.72131	5	14.9343	3.70804	5	15.8121	5.59343	5
Q9W0P5	b	154										15.5245	2.32403	5	19.7863	3.63443	5	22.0813	3.0064	3
Q9W0P5	b	310													18.8364	2.67544	5
Q9W125	b	68										78.1445	17.6639	4	90.8816	1.32763	5	81.1813	7.71964	3
Q9W125	b	103										82.2368	6.77855	5
Q9W1C9	b	46	89.3608	4.46563	4	89.2521	1.60251	3				92.0394	0.766447	3	94.892	1.5914	3
Q9W1C9	b	72	82.3603	3.02927	5	82.7749	5.01553	5	82.8678	2.17249	5	81.855	1.41256	5	89.9916	2.62866	5	84.949	6.01996	5
Q9W303	b	426													81.1985	11.6628	3	77.5369	7.46934	4
Q9W334	b	23													23.7158	6.9201	4	26.0188	9.25452	5
Q9W369	b	380										15.2724	1.65689	3	25.8212	7.84192	5
Q9W3B3	b	141										23.9611	3.15142	4	31.9234	6.18565	4
Q9W3B3	b	239				10.7207	3.00836	4				12.3376	1.66372	5	17.2061	2.11976	5	20.5901	2.05679	3
Q9W3L4	b	25							61.1021	12.0385	4
Q9W3R8	b	123							12.9715	4.69609	5				21.246	3.6227	4
Q9W401	b	102	8.50006	1.72937	5	9.06592	2.06507	5	7.95626	3.21877	5	11.3351	1.71282	5	16.8716	1.56051	5	14.3007	2.99657	5
Q9W401	b	219				5.46783	0.296021	3	9.04762	4.2549	4	5.00144	0.776354	4	7.81345	2.22859	4	9.57962	5.6375	4
Q9W401	b	360	10.3832	1.84131	5	10.0354	2.60803	5	8.7928	3.69004	5							14.8021	4.71015	3
Q9W4P5	b	243	10.3998	1.73582	5	8.59658	2.73471	3	8.89097	3.854	4				15.1368	2.83737	3
Q9W4Y3	b	3404										92.7112	2.2362	4
Q9W4Y3	b	3858	78.6302	2.54146	3	72.5008	8.89592	3				71.3817	7.27315	3
Q9W4Y3	b	4330										77.0362	10.0442	4
Q9XTL9	b	301										8.06219	4.19802	4	11.034	3.906	4	9.95808	4.12511	4
Q9XTL9	b	373				7.36754	0.0182267	3				7.36427	0.205231	4	10.4981	2.09246	3	12.3893	1.54069	3
Q9XTL9	b	496										3.67158	0.263491	4	6.57311	1.48917	5
Q9XYN7	b	19										16.3155	3.22861	4	18.2272	7.95995	4	23.2822	10.2316	4
Q9Y112	b	96	12.2418	3.49962	3	11.339	4.00026	5	11.9613	6.2752	5	12.1362	0.768245	5	18.8715	2.69766	3	17.954	5.89791	5
Q9Y112	b	214	25.8933	3.19376	5				23.5923	4.21548	5	23.6397	0.808302	5	36.6201	4.43238	5	33.9007	5.73071	5
