# Supplementary material for: Fasting, but Not Aging, Dramatically Alters the Redox Status of Cysteine Residues on Proteins in Drosophila melanogaster
Source: Cell Rep. 2015 Jun 18;11(12):1856–65. doi: 10.1016/j.celrep.2015.05.033 (PMC4508341; doi:10.1016/j.celrep.2015.05.033)
Supplement: Table S2. List of Cysteine Residues Whose Redox State Altered Significantly following the Indicated Interventions [file mmc3.xlsx]

## Sheet: Sheet1
Supplemental Table 3: Cysteine residues that significantly change their redox state upon catalase over-expression with age assessed by a Benjamini-Hochberg test. Linked to Fig 3.
Uniprot	Cys residue	Protein name	catalase: d7			catalase: d56			Fold change	p-values
			% oxidation	SD	n	% oxidation	SD	n	d7 / d56	t-test	Benjamini -Hochberg
A1ZA47	497	PDZ and LIM domain protein Zasp	12.3701	1.4985	5	19.3088	0.528576	3	0.640642	0.00028328	0.000634921
Q7KN97	378	Pyruvate carboxylase	8.29055	0.391394	4	14.4951	1.72662	3	0.571955	0.000821754	0.00142857
Q9V496	168	Apolipophorins	60.0344	0.597401	5	83.9586	8.25423	5	0.715048	0.000195363	0.00047619
Q9V496	192	Apolipophorins	62.278	2.51525	5	86.1221	6.68707	4	0.723136	0.00014354	0.00031746
Q9V496	489	Apolipophorins	67.7902	0.899206	5	87.1486	6.38397	3	0.77787	0.000406416	0.000952381
Q9V496	2810	Apolipophorins	54.5469	1.09977	5	75.2979	8.85546	5	0.724415	0.000822576	0.0015873
Q9V496	2949	Apolipophorins	59.5487	2.07449	5	80.5716	7.75616	5	0.739078	0.000380613	0.000793651
Q9V496	2994	Apolipophorins	58.8774	6.76257	5	83.6238	9.72261	5	0.704076	0.00159784	0.00190476
Q9VNE9	138	60S ribosomal protein L13a	10.0369	1.21334	5	17.4401	2.70354	5	0.575509	0.0005185	0.00111111
Q9VWV6	143	Transferrin 1	70.2307	3.23339	5	91.5969	5.49003	5	0.766737	6.93758e-05	0.00015873
Q9W3B3	239	GH17465p	12.3376	1.66372	5	20.5901	2.05679	3	0.599202	0.000769239	0.00126984
Q9XTL9	373	Glycogen phosphorylase	7.36427	0.205231	4	12.3893	1.54069	3	0.594403	0.00114861	0.00174603
