# Supplementary material for: Fasting, but Not Aging, Dramatically Alters the Redox Status of Cysteine Residues on Proteins in Drosophila melanogaster
Source: Cell Rep. 2015 Jun 18;11(12):1856–65. doi: 10.1016/j.celrep.2015.05.033 (PMC4508341; doi:10.1016/j.celrep.2015.05.033)
Supplement: Table S3. Cysteine Residues that Significantly Change Their Redox State upon Catalase Overexpression with Age, Assessed by a Benjamini-Hochberg Test [file mmc4.xlsx]

## Sheet: Sheet1
Supplemental Table 4: Cysteine residues that significantly change their redox state following exposure to PQ assessed by a Benjamini-Hochberg test. Linked to Fig 4.
Uniprot	Cys residue	Protein name	control: untreated			control: PQ			Fold change	p-values
			% oxidation	SD	n	% oxidation	SD	n	untreated/PQ	t-test	Benjamini-Hochberg
A4V4Q6	106	Wings up A; isoform F	11.4988	3.4791	5	27.3148	5.53029	5	0.420975	0.000636184	0.00323383
A8Y535	47	Ubiquinol-cytochrome C reductase complex 11 kDa protein; isoform D	94.7378	2.15682	4	37.0627	7.54311	5	2.55615	1.66081e-06	0.000870647
B7YZP9	108	Muscle LIM protein at 60A; isoform B	57.1847	1.31846	3	18.3026	8.72939	5	3.1244	0.000677809	0.00335821
E1JHJ5	1410	Myosin heavy chain; isoform P	6.39779	3.68768	5	27.6621	7.5292	5	0.231284	0.000469594	0.00310945
P09491	25	Tropomyosin-2	7.48471	3.43231	5	29.7944	11.6287	5	0.251212	0.00336998	0.00410448
P12024	64	Chaoptin	91.0244	2.9937	4	39.0219	3.56573	5	2.33265	6.88612e-08	0.000124378
P46461	10	Vesicle-fusing ATPase 1	21.8986	8.64132	4	69.6333	11.8166	3	0.314485	0.00155962	0.00373134
P49455	25	Tropomyosin-1, isoforms 33/34	5.25693	2.46543	5	28.6454	10.3715	5	0.183517	0.00118503	0.00348259
P61851	56	Superoxide dismutase [Cu-Zn]	65.6221	9.56945	3	33.2259	5.51235	4	1.97503	0.00227214	0.0039801
Q8IQW2	24	RE29690p	98.2804	0.781143	4	42.4875	5.3867	5	2.31316	1.7846e-07	0.000373134
Q8IQW2	45	RE29690p	87.5066	3.72341	4	42.2611	5.2909	5	2.07062	1.85485e-06	0.000995025
Q9V496	88	Apolipophorins	88.8754	5.06841	3	36.2445	7.26398	5	2.45211	3.54206e-05	0.00211443
Q9V496	168	Apolipophorins	84.6631	9.10125	4	37.766	4.64457	5	2.24178	1.99187e-05	0.00149254
Q9V496	192	Apolipophorins	87.0625	8.77266	4	38.9973	6.19252	5	2.23252	2.66678e-05	0.00161692
Q9V496	489	Apolipophorins	89.0893	5.31541	4	38.4679	4.78493	5	2.31594	1.38316e-06	0.000746269
Q9V496	511	Apolipophorins	86.7188	11.4601	4	37.3841	1.00824	4	2.31967	0.000138008	0.00261194
Q9V496	2810	Apolipophorins	71.6238	10.3398	4	38.2817	1.30137	5	1.87097	0.000167522	0.00273632
Q9V496	3011	Apolipophorins	84.0649	7.91854	5	35.5289	5.53587	5	2.3661	1.23865e-05	0.00136816
Q9V496	3321	Apolipophorins	83.1009	7.27038	3	39.3854	4.28026	5	2.10994	3.42752e-05	0.00199005
Q9V496	3323	Apolipophorins	89.7101	9.62076	3	34.3371	4.52102	5	2.61263	2.77477e-05	0.00174129
Q9V496	3139 3142	Apolipophorins	81.4253	14.5391	3	44.9468	5.61505	5	1.81159	0.00197159	0.00385572
Q9VAI9	125	RE07893p	86.4342	6.90259	3	42.7728	4.51832	5	2.02077	3.33974e-05	0.00186567
Q9VAJ4	125	General odorant-binding protein 99a	91	2.68877	4	43.6291	4.06754	5	2.08576	2.00169e-07	0.000497512
Q9VFR2	881	FI18807p1	79.4973	8.081	4	32.7968	3.68885	4	2.42393	4.34812e-05	0.00236318
Q9VK99	51	CG6579	85.8086	7.17479	3	38.6151	6.25547	5	2.22215	6.39862e-05	0.00248756
Q9VK99	69	CG6579	91.1756	3.84506	4	39.2676	3.71054	5	2.3219	1.63127e-07	0.000248756
Q9VQT8	39 55	RH38008p	92.9331	1.85026	4	46.378	6.23668	5	2.00382	1.98469e-06	0.0011194
Q9VSA9	130	RH03891p	10.8158	2.55906	5	25.5873	5.9626	4	0.422701	0.00147232	0.00360697
Q9VTK9	199	LD06393p	13.0601	2.06493	5	39.6329	8.17385	4	0.329528	0.000192554	0.0028607
Q9VWV6	71	Transferrin 1	70.9847	9.85478	4	39.3718	4.42902	5	1.80293	0.000339338	0.00298507
Q9VWV6	143	Transferrin 1	93.3861	6.71873	3	37.0154	2.86065	5	2.5229	2.6068e-06	0.00124378
Q9VWV6	239	Transferrin 1	87.1062	3.41949	4	40.2244	3.89009	4	2.16551	2.87544e-07	0.000621891
Q9VWV6	533	Transferrin 1	76.3405	1.44529	3	37.4811	6.03632	5	2.03678	4.05173e-05	0.00223881
