# Supplementary material for: Fasting, but Not Aging, Dramatically Alters the Redox Status of Cysteine Residues on Proteins in Drosophila melanogaster
Source: Cell Rep. 2015 Jun 18;11(12):1856–65. doi: 10.1016/j.celrep.2015.05.033 (PMC4508341; doi:10.1016/j.celrep.2015.05.033)
Supplement: Table S4. Cysteine Residues that Significantly Change Their Redox State following Exposure to PQ, Assessed by a Benjamini-Hochberg Test [file mmc5.xlsx]

## Sheet: Sheet1
Supplemental Table 5: Cysteine residues that significanly change their redox state upon fasting assessed by a Benjamini-Hochberg test. Linked to Fig 5.
Uniprot	Cys residue	Protein name	control: untreated			control: fasting			Fold change	p-values
			% oxidation	SD	n	% oxidation	SD	n	untreated/fasting	t-test	Benjamini-Hochberg
A1Z992	187	CG33138	12.0317	5.27095	5	31.7121	10.0713	4	0.379403	0.00473212	0.0138243
A1ZA47	1776	PDZ and LIM domain protein Zasp	15.1706	4.26428	5	28.3846	8.27665	5	0.534466	0.0131246	0.0202842
A1ZA47	1031 1035	PDZ and LIM domain protein Zasp	18.2037	9.59997	4	40.7935	7.39179	4	0.44624	0.00516085	0.0142119
A1ZA73	103	Stretchin-Mlck; isoform E	9.17865	4.13868	5	31.057	10.3565	5	0.295543	0.00232852	0.00904393
A1ZA73	477	Stretchin-Mlck; isoform E	14.0879	0.922114	5	30.8676	9.15273	5	0.456397	0.0035403	0.0114987
A1ZA73	1267	Stretchin-Mlck; isoform E	10.3383	4.77327	4	26.205	8.5271	5	0.394516	0.0130866	0.020155
A1ZA73	1401	Stretchin-Mlck; isoform E	11.7661	8.06279	5	33.6972	7.75421	5	0.34917	0.00233672	0.00917313
A1ZA73	1418	Stretchin-Mlck; isoform E	11.5241	6.9336	5	27.8045	10.7408	5	0.414467	0.02156	0.024677
A1ZA73	2277	Stretchin-Mlck; isoform E	16.201	2.22211	5	34.6979	6.58523	4	0.466916	0.000564601	0.00348837
A1ZA73	786 799	Stretchin-Mlck; isoform E	22.2684	12.8386	5	40.8569	6.21549	5	0.545035	0.01947	0.024031
A4V4Q6	96	Wings up A; isoform F	7.60505	2.52513	4	40.8664	7.99869	5	0.186095	9.79636e-05	0.000645995
A4V4Q6	106	Wings up A; isoform F	11.4988	3.4791	5	35.7234	9.30589	5	0.321885	0.000607097	0.00374677
A8JRC2	22	CG5028; isoform E	6.49188	2.44943	5	26.4112	9.80811	4	0.2458	0.00299502	0.0105943
A8Y535	47	Ubiquinol-cytochrome C reductase complex 11 kDa protein; isoform D	94.7378	2.15682	4	52.0999	12.569	5	1.81839	0.00029952	0.00206718
B7YZP9	108	Muscle LIM protein at 60A; isoform B	57.1847	1.31846	3	29.416	10.9031	4	1.944	0.00783262	0.0160207
B7Z061	162	Photoreceptor dehydrogenase; isoform D	6.44566	4.51004	5	26.1334	7.05913	4	0.246644	0.000768845	0.00439276
B7Z061	223	Photoreceptor dehydrogenase; isoform D	9.9873	3.64973	5	28.0507	13.8431	4	0.356044	0.0249545	0.0257106
E1JGP0	270	Actin 57B; isoform C	19.9572	5.08839	5	34.3507	9.17236	5	0.580983	0.0153858	0.0218346
E1JHJ5	38	Myosin heavy chain; isoform P	8.66509	5.41471	5	26.07	7.54004	5	0.332378	0.0030273	0.0107235
E1JHJ5	389	Myosin heavy chain; isoform P	11.2304	6.53106	5	28.6981	10.5624	5	0.391329	0.013697	0.0210594
E1JHJ5	427	Myosin heavy chain; isoform P	6.53246	3.08678	5	25.8809	13.311	5	0.252405	0.0132692	0.0205426
E1JHJ5	442	Myosin heavy chain; isoform P	2.95134	1.87881	5	22.6571	9.41225	5	0.130261	0.00177642	0.00801034
E1JHJ5	673	Myosin heavy chain; isoform P	8.92466	6.28337	5	24.6699	8.99465	5	0.361763	0.0124457	0.0196382
E1JHJ5	740	Myosin heavy chain; isoform P	17.6054	1.79382	5	29.5042	7.91426	5	0.596708	0.0112097	0.0189922
E1JHJ5	1223	Myosin heavy chain; isoform P	15.5129	10.1553	5	32.772	9.77914	5	0.473357	0.025552	0.0258398
E1JHJ5	1410	Myosin heavy chain; isoform P	6.39779	3.68768	5	32.9041	8.27465	5	0.194437	0.000179878	0.00116279
E1JHJ5	1473	Myosin heavy chain; isoform P	9.48951	5.27204	5	31.1318	6.73673	5	0.304817	0.000477438	0.00310078
E1JIR4	240	Na pump alpha subunit; isoform I	4.05082	1.47392	5	28.7483	9.10578	5	0.140907	0.000328144	0.00232558
E1JIR4	353	Na pump alpha subunit; isoform I	8.64067	6.09821	5	26.2209	8.94497	5	0.329534	0.00667399	0.0153747
E1JIR4	407	Na pump alpha subunit; isoform I	6.21841	2.03237	5	27.2298	15.8507	5	0.228367	0.018709	0.0235142
E1JIR4	497	Na pump alpha subunit; isoform I	5.03717	3.19266	5	33.3904	16.9466	5	0.150857	0.00625082	0.0152455
E1JIR4	535	Na pump alpha subunit; isoform I	14.249	2.10493	5	35.8973	15.749	5	0.396938	0.0159037	0.0223514
E1JIR4	684	Na pump alpha subunit; isoform I	4.63138	2.38061	5	25.3199	8.17838	5	0.182914	0.000622533	0.00387597
O01666	105	ATP synthase subunit gamma; mitochondrial	10.3673	7.29107	5	28.1818	10.9978	5	0.367873	0.0165878	0.022739
O01666	131	ATP synthase subunit gamma; mitochondrial	9.65032	6.55118	5	29.1315	10.9218	5	0.331268	0.00908343	0.0173127
O01666	197	ATP synthase subunit gamma; mitochondrial	13.4174	2.16551	5	30.6289	7.8901	5	0.438062	0.00153382	0.00736434
O18404	188	3-hydroxyacyl-CoA dehydrogenase type-2	13.8635	4.65797	5	28.6652	8.02415	4	0.483635	0.0101406	0.0183463
O62619	34	Pyruvate kinase	15.0432	3.35204	5	30.8647	10.8133	5	0.487393	0.0141219	0.0213178
O62619	52	Pyruvate kinase	17.6507	3.89885	5	33.202	10.2299	5	0.531615	0.013069	0.0200258
O62619	198	Pyruvate kinase	11.2636	1.45873	5	30.1072	8.80193	5	0.374115	0.00149697	0.00710594
O97418	58	SD16673p	12.1532	3.34736	5	37.9436	12.9931	5	0.320296	0.0026225	0.00994832
P00334	136	Alcohol dehydrogenase	9.57146	4.31434	5	31.1658	3.77282	5	0.307114	0.000101298	0.000775194
P00334	219	Alcohol dehydrogenase	8.36507	3.35549	5	31.1146	9.22492	4	0.268847	0.00084051	0.00465116
P02574	53	Actin; larval muscle	8.45158	5.56031	5	31.9376	10.7323	5	0.264628	0.00246246	0.00930233
P02574	218	Actin; larval muscle	13.232	3.52334	5	33.5607	7.47114	5	0.394269	0.000571696	0.00361757
P02574	273	Actin; larval muscle	14.9281	4.84026	5	33.5079	9.07832	5	0.44551	0.0037449	0.0118863
P02574	286	Actin; larval muscle	12.2269	6.62282	5	35.1377	9.4888	5	0.347972	0.002205	0.00865633
P02828	460	Heat shock protein 83	14.4785	6.15069	5	31.5648	10.852	5	0.458691	0.015514	0.0219638
P04359	95	60S ribosomal protein L32	12.764	2.98514	5	29.0917	11.6698	3	0.438751	0.0205731	0.0244186
P06605	295	Tubulin alpha-3 chain	14.0219	5.65523	5	29.4166	8.57459	5	0.476665	0.01006	0.0182171
P06605	347	Tubulin alpha-3 chain	12.3076	2.00259	5	24.5789	7.32443	3	0.500737	0.00830854	0.0165375
P07486	130	Glyceraldehyde-3-phosphate dehydrogenase 1	10.7132	6.03802	5	32.154	9.3507	5	0.333185	0.00259019	0.00981912
P07487	130	Glyceraldehyde-3-phosphate dehydrogenase 2	11.9827	4.30277	5	30.6373	9.85024	5	0.391116	0.00467065	0.0136951
P07764	178	Fructose-bisphosphate aldolase	11.8419	2.51187	5	28.7751	9.34055	5	0.411531	0.00445185	0.0134367
P08736	411	Elongation factor 1-alpha 1	7.97632	2.64629	5	25.7414	8.64808	5	0.309863	0.00231028	0.00891473
P08928	150	Lamin Dm0	11.1194	3.8401	4	29.796	11.4885	3	0.373184	0.0215619	0.0248062
P09491	25	Tropomyosin-2	7.48471	3.43231	5	42.2663	11.7265	5	0.177085	0.000217031	0.00155039
P09491	271	Tropomyosin-2	6.67591	1.65737	5	35.1798	6.66459	5	0.189765	1.47766e-05	0.000387597
P10987	218	Actin-5C	18.2717	3.59129	5	34.1227	6.60338	4	0.53547	0.00151126	0.00723514
P12024	64	Chaoptin	91.0244	2.9937	4	44.0172	17.537	5	2.06793	0.00121365	0.00633075
P17704	35	40S ribosomal protein S17	6.22006	2.11197	3	32.6988	12.6087	5	0.190223	0.0128664	0.0197674
P18930	41	NADH-ubiquinone oxidoreductase chain 3	6.88848	1.42608	4	30.0525	13.1767	5	0.229215	0.010668	0.0186047
P20228	89	Glutamate decarboxylase	12.6861	7.02314	4	37.9074	12.7598	3	0.33466	0.0134132	0.020801
P20477	382 388	Glutamine synthetase 1; mitochondrial	23.5982	10.1488	5	44.7779	6.74428	4	0.527004	0.00913405	0.0175711
P20478	105	Glutamine synthetase 2 cytoplasmic	16.9541	9.45546	5	35.5994	11.3044	5	0.476248	0.0221852	0.0249354
P20478	327	Glutamine synthetase 2 cytoplasmic	10.3111	6.56691	5	31.6493	14.0522	5	0.325791	0.0152055	0.0215762
P22700	471	Calcium-transporting ATPase sarcoplasmic/endoplasmic reticulum type	6.09854	3.37722	5	26.6524	7.94597	5	0.228818	0.00070831	0.00413437
P22700	636	Calcium-transporting ATPase sarcoplasmic/endoplasmic reticulum type	5.32399	3.30095	5	22.5515	7.38413	5	0.236081	0.00142199	0.00671835
P22769	42	Proteasome subunit alpha type-7-1	15.2228	5.04911	5	36.5392	11.0637	3	0.416616	0.00856531	0.0170543
P25007	103	Peptidyl-prolyl cis-trans isomerase	7.05752	3.15141	5	31.8621	12.7639	5	0.221502	0.00292073	0.0103359
P29613	125	Triosephosphate isomerase	15.0691	10.0191	5	33.4665	9.42069	5	0.450276	0.0173002	0.0229974
P31409	186	V-type proton ATPase subunit B	9.60731	1.6061	3	32.5275	12.0356	5	0.29536	0.0190857	0.0237726
P35381	243	ATP synthase subunit alpha; mitochondrial	11.4001	2.14953	5	24.8291	7.60366	5	0.459144	0.00523496	0.0143411
P35381	489	ATP synthase subunit alpha; mitochondrial	11.4929	4.55832	5	31.4622	9.39398	5	0.365293	0.00270045	0.0100775
P35415	368	Paramyosin; long form	11.5327	2.92013	5	29.8175	6.01785	4	0.386776	0.000523233	0.00335917
P35416	545	Paramyosin; short form	8.18065	1.58683	4	29.17	6.92591	5	0.280448	0.000622943	0.00400517
P41044	214	Calbindin-32	7.4669	3.35656	5	31.3584	14.4837	4	0.238115	0.00705103	0.0156331
P48375	77	12 kDa FK506-binding protein	7.70245	2.10129	5	34.4655	11.9244	5	0.223483	0.00113155	0.00594315
P48610	222	Arginine kinase	8.38217	4.12242	5	33.0262	10.1696	5	0.253804	0.00102461	0.00555556
P48610	271	Arginine kinase	13.0065	5.01768	5	29.6428	10.3287	5	0.438777	0.0118855	0.0192506
P49455	25	Tropomyosin-1, isoforms 33/34	5.25693	2.46543	5	39.6486	11.2184	5	0.132588	0.000153461	0.000904393
P49455	268	Tropomyosin-1, isoforms 33/34	9.9471	2.15797	5	33.4137	10.4319	5	0.297695	0.0011556	0.00607235
P52029	408	Glucose-6-phosphate isomerase	7.64078	3.07159	5	25.248	10.1413	5	0.302629	0.00590908	0.0151163
P52029	536	Glucose-6-phosphate isomerase	6.72556	1.66353	5	32.1388	11.037	5	0.209266	0.000940084	0.00516796
P52034	91	6-phosphofructokinase	5.14549	2.80347	5	25.1068	9.44678	5	0.204944	0.00361148	0.0116279
P52034	663	6-phosphofructokinase	9.4402	2.99064	5	32.936	9.94756	5	0.286622	0.000979612	0.00529716
P54385	245	Glutamate dehydrogenase, mitochondrial	8.75526	5.6343	5	26.3543	8.17802	5	0.332214	0.00416187	0.0129199
P54611	136	V-type proton ATPase subunit E	5.74697	3.28336	5	34.2749	13.7164	5	0.167673	0.0019425	0.00826873
P80455	46	40S ribosomal protein S12	9.08952	5.61694	5	39.9357	17.1557	5	0.227604	0.00508325	0.0140827
P83967	286	Actin; indirect flight muscle	17.0162	6.22188	5	34.0767	9.76772	5	0.499349	0.0109556	0.018863
P83967	258 273	Actin; indirect flight muscle	17.3373	6.1145	5	40.6616	5.98518	5	0.426381	0.000290913	0.00193798
P91929	86	NADH dehydrogenase [ubiquinone]1 alpha subcomplex subunit 10; mitochondrial	6.95763	3.36541	5	29.1849	10.7951	5	0.238398	0.00230071	0.00878553
P91929	139	NADH dehydrogenase [ubiquinone]1 alpha subcomplex subunit 10; mitochondrial	11.4485	6.80904	5	28.6108	11.3051	5	0.400147	0.0196533	0.0241602
P92177	111	14-3-3 protein epsilon	8.86209	4.31758	4	30.4966	12.5687	4	0.290592	0.013989	0.0211886
Q00637	36	Superoxide dismutase [Mn]; mitochondrial	12.1955	5.27097	5	30.8146	9.71307	5	0.395769	0.0054862	0.0145995
Q24251	48	ATP synthase subunit d; mitochondrial	17.522	8.74317	5	36.3893	5.42072	4	0.481515	0.00343271	0.0112403
Q24498	3779	Ryanodine receptor 44F	26.0069	6.52728	5	47.0435	8.1416	4	0.552828	0.00349054	0.0113695
Q24560	12	Tubulin beta-1 chain	12.2562	4.51697	5	26.4386	9.9852	5	0.463571	0.0200851	0.0242894
Q24560	303	Tubulin beta-1 chain	7.23838	4.34937	3	28.4421	10.263	5	0.254495	0.0160235	0.0224806
Q24560	354	Tubulin beta-1 chain	11.1219	3.96253	5	27.2698	9.22159	5	0.407846	0.00700764	0.0155039
Q26365	72	ADP,ATP carrier protein	5.00984	1.86378	5	27.7549	12.3786	5	0.180503	0.00361903	0.0117571
Q26365	144	ADP,ATP carrier protein	6.30657	1.89021	5	25.7338	9.08739	5	0.245069	0.00158157	0.00762274
Q26365	174	ADP,ATP carrier protein	7.52024	1.6525	5	23.6134	10.2235	5	0.318473	0.00838374	0.0167959
Q59E65	2331	Unc-89; isoform B	8.55684	5.32294	5	36.6112	15.0111	5	0.233722	0.0043037	0.0133075
Q59E65	1968 1975	Unc-89; isoform B	12.0854	5.09648	5	40.2935	7.32698	4	0.299935	0.000245313	0.00180879
Q59E65	1998 2003	Unc-89; isoform B	16.2891	7.01305	3	40.5589	8.08248	4	0.401615	0.00898327	0.0171835
Q59E65	2830 2832	Unc-89; isoform B	23.3206	2.47649	5	43.1901	8.69079	5	0.539952	0.0094134	0.0178295
Q7K569	448	Glycerophosphate oxidase-1; isoform D	11.6374	4.74194	5	26.6442	10.6819	5	0.436772	0.0207902	0.0245478
Q7K569	486	Glycerophosphate oxidase-1; isoform D	11.1819	6.028	5	27.9805	7.96168	5	0.399633	0.0055329	0.0147287
Q7K860	71	Troponin C isoform 4; isoform B	12.0588	11.3098	5	33.2549	12.6201	5	0.362616	0.0233119	0.025323
Q7KN97	1003	Pyruvate carboxylase	11.1615	1.4335	3	31.0453	9.49163	4	0.359523	0.0129304	0.0198966
Q7KTK9	224	CG5261; isoform A	11.3983	4.68807	4	30.4005	5.78353	5	0.374937	0.00111966	0.00581395
Q7KVP4	354	CG9485; isoform E	7.93174	4.71881	5	26.6625	7.88269	5	0.297486	0.0018526	0.00813953
Q7YU05	24 33	Lethal (1) G0334; isoform B	20.2025	3.28648	5	40.4121	6.82572	5	0.499911	0.000336231	0.00258398
Q8INE6	54	Oligomycin sensitivity-conferring protein; isoform B	6.21615	2.33642	5	36.0379	9.72123	5	0.172489	0.000157568	0.00103359
Q8IQQ0	326	RE42354p	5.42673	3.76522	5	26.0841	12.6261	5	0.208047	0.00801034	0.0161499
Q8IQQ0	539	RE42354p	15.2544	4.02611	5	27.5091	8.40076	5	0.55452	0.0186656	0.023385
Q8IQQ0	569	RE42354p	13.6513	3.22408	5	30.4923	8.76383	5	0.447696	0.00377381	0.0120155
Q8IQQ0	858	RE42354p	9.41262	6.15087	5	26.626	12.2922	5	0.353512	0.023188	0.0251938
Q8IQQ0	905	RE42354p	11.7997	4.74449	5	26.3931	8.55519	5	0.447074	0.0102973	0.0184755
Q8IQW2	24	RE29690p	98.2804	0.781143	4	53.8892	12.7016	5	1.82375	0.000235031	0.00167959
Q8IQW2	45	RE29690p	87.5066	3.72341	4	52.1131	12.6033	5	1.67917	0.00104696	0.00568475
Q8IR95	44 49	RH08789p	87.4569	3.3696	3	50.0121	3.30213	5	1.74872	4.70008e-06	0.000258398
Q8IRQ5	222	Lethal (1) G0255; isoform B	10.1399	6.55694	5	29.6365	11.0648	5	0.342143	0.00950608	0.0179587
Q8MSI2	32	Sarcoplasmic calcium-binding protein 1	13.6469	5.93144	5	36.6757	10.4914	5	0.372097	0.00271438	0.0102067
Q8MSI2	38	Sarcoplasmic calcium-binding protein 1	18.4409	13.8303	5	39.0919	9.14718	5	0.471731	0.0237462	0.0254522
Q8MSI2	90	Sarcoplasmic calcium-binding protein 1	8.8843	6.02717	5	33.7323	9.00332	4	0.263377	0.000898042	0.00478036
Q8MSI2	130	Sarcoplasmic calcium-binding protein 1	14.8174	2.16844	5	37.2669	7.55083	3	0.397603	0.000358328	0.00271318
Q94511	308	NADH-ubiquinone oxidoreductase 75 kDa subunit; mitochondrial	8.42833	5.4939	5	23.5325	9.16192	5	0.358158	0.0133648	0.0206718
Q94511	467	NADH-ubiquinone oxidoreductase 75 kDa subunit; mitochondrial	10.7518	4.55313	5	27.121	10.6216	5	0.396439	0.0132481	0.0204134
Q94511	508	NADH-ubiquinone oxidoreductase 75 kDa subunit; mitochondrial	6.96638	5.37863	5	30.0752	17.8395	5	0.231632	0.0241758	0.0255814
Q94511	570	NADH-ubiquinone oxidoreductase 75 kDa subunit; mitochondrial	11.4723	4.59387	5	37.0038	8.63106	5	0.310031	0.00038761	0.00284238
Q94511	712	NADH-ubiquinone oxidoreductase 75 kDa subunit; mitochondrial	8.06913	5.7799	5	35.1696	17.0814	5	0.229435	0.0099249	0.0180879
Q94516	193	ATP synthase subunit b, mitochondrial	6.35154	2.4251		33.3058	9.77296		0.190704	0.00032861	0.00245478
Q94516	229	ATP synthase subunit b, mitochondrial	5.79658	4.22088	5	36.9476	13.5735	5	0.156886	0.00119331	0.00620155
Q95029	360	Cathepsin L	82.932	0.841662	3	37.9313	17.9464	4	2.18637	0.0082061	0.0164083
Q9GNH8	439	Hexokinase-A	11.3712	2.67148	5	34.1257	15.5111	3	0.333214	0.013556	0.0209302
Q9V3W2	136	Lethal (2) 35Di; isoform A	6.71694	3.702	5	31.7397	11.1558	5	0.211626	0.00142626	0.00684755
Q9V496	88	Apolipophorins	88.8754	5.06841	3	45.0229	15.6838	5	1.97401	0.0038054	0.0122739
Q9V496	168	Apolipophorins	84.6631	9.10125	4	45.9403	16.564	5	1.84289	0.00422658	0.0130491
Q9V496	192	Apolipophorins	87.0625	8.77266	4	45.3184	16.2818	5	1.92113	0.00253854	0.00968992
Q9V496	489	Apolipophorins	89.0893	5.31541	4	48.7468	15.0331	5	1.82759	0.00146309	0.00697674
Q9V496	511	Apolipophorins	86.7188	11.4601	4	52.5257	11.9792	5	1.65098	0.00341888	0.0111111
Q9V496	3011	Apolipophorins	84.0649	7.91854	4	43.8674	12.7129	5	1.91634	0.000918225	0.00490956
Q9V496	3321	Apolipophorins	83.1009	7.27038	3	44.9232	13.4019	4	1.84984	0.00428092	0.0131783
Q9V496	3323	Apolipophorins	89.7101	9.62076	3	46.3685	19.3678	3	1.93472	0.0171873	0.0228682
Q9V4E0	352	LD47962p	10.444	3.02662	5	30.4605	10.6812	5	0.342871	0.00377936	0.0121447
Q9V9A9	1281	Lethal (2) 01289; isoform B	11.1079	0.116747	3	32.4741	7.20927	4	0.342053	0.00407267	0.0127907
Q9VAC1	57	GM14349p	10.0746	6.36042	5	31.485	12.1959	5	0.31998	0.00831203	0.0166667
Q9VAC1	91 95	GM14349p	23.5298	12.4949	4	43.0096	6.57918	5	0.547083	0.0190238	0.0236434
Q9VAI9	125	RE07893p	86.4342	6.90259	3	51.3386	14.7649	4	1.68361	0.00912832	0.0174419
Q9VAJ4	125	General odorant-binding protein 99a	91	2.68877	4	55.1305	14.034	5	1.65063	0.00161492	0.00775194
Q9VB69	96	Malic enzyme	14.1714	4.80579	5	35.2851	12.4481	5	0.401624	0.00764033	0.0158915
Q9VB69	455	Malic enzyme	8.5673	4.27014	5	33.5813	10.8792	5	0.255121	0.00138035	0.00658915
Q9VD58	222	GH26270p	5.7642	2.45561	5	24.5064	9.79964	5	0.235212	0.00321643	0.0108527
Q9VEB1	275	RE60471p	10.7204	2.92693	5	30.1118	8.83097	5	0.35602	0.00162194	0.00788114
Q9VFF0	128	GH01077p	9.06499	2.9442	5	28.231	8.66974	4	0.3211	0.00158046	0.00749354
Q9VFF0	370	GH01077p	8.02495	4.52292	5	29.7862	11.3274	5	0.269419	0.00400832	0.0126615
Q9VFF0	409	GH01077p	9.68551	6.61573	5	29.9788	12.2316	5	0.323078	0.0114736	0.0191214
Q9VFF0	240 258	GH01077p	14.5744	9.96538	5	37.9779	8.36036	5	0.383761	0.00382466	0.0124031
Q9VFR2	804	FI18807p1	16.9747	2.23779	3	33.3667	5.82503	5	0.508732	0.00387425	0.0125323
Q9VFR2	881	FI18807p1	79.4973	8.081	4	46.313	18.3104	3	1.71652	0.0160832	0.0226098
Q9VGS3	72	Succinate dehydrogenase C	15.3187	3.95829	3	32.6378	3.20978	5	0.469354	0.000487551	0.00322997
Q9VIE8	133	Mitochondrial aconitase	6.84075	4.32384	5	28.6237	10.005	5	0.238989	0.00208622	0.00852713
Q9VIE8	340	Mitochondrial aconitase	8.88478	3.43058	5	30.9662	7.92337	4	0.286918	0.000753732	0.00426357
Q9VIE8	496	Mitochondrial aconitase	15.066	2.90438	5	29.8257	7.29706	5	0.505135	0.00298732	0.0104651
Q9VIE8	600	Mitochondrial aconitase	9.05074	1.97966	5	30.141	9.11714	5	0.30028	0.000983369	0.00542636
Q9VIQ8	51	MIP33903p1	5.74329	2.65269	5	30.3251	10.4518	5	0.189391	0.000932792	0.00503876
Q9VK99	51	CG6579	85.8086	7.17479	3	47.0107	13.9123	5	1.8253	0.00459879	0.0135659
Q9VK99	69	CG6579	91.1756	3.84506	4	43.2763	12.8381	5	2.10683	0.000189958	0.00129199
Q9VMI3	157	GM14163p	16.7742	4.38564	3	32.8866	8.34713	5	0.510063	0.0229637	0.0250646
Q9VMI3	221	GM14163p	15.0301	4.45308	5	31.7973	9.40081	4	0.472685	0.0091797	0.0177003
Q9VNX4	502	FI08816p	8.54569	3.72521	4	26.1632	10.444	5	0.32663	0.0155266	0.022093
Q9VNX4	573	FI08816p	15.0085	2.25269	5	34.5252	10.5282	3	0.434713	0.00563498	0.0149871
Q9VPE2	405	CG6020	12.2273	5.78358	5	29.7092	10.3125	4	0.411566	0.0142509	0.021447
Q9VQ61	266	Aspartate aminotransferase	12.0969	3.86692	4	21.1078	0.99989	4	0.573102	0.0119539	0.0193798
Q9VQL7	377	CG3523; isoform A	18.0096	6.33113	5	37.0393	12.9329	4	0.486229	0.0182824	0.0231266
Q9VQL7	1553	CG3523; isoform A	9.36419	5.82483	5	34.7446	6.54695	5	0.269515	0.000192868	0.00142119
Q9VQL7	2403	CG3523; isoform A	7.94791	2.95504	4	32.1056	10.0643	5	0.247555	0.00252111	0.00956072
Q9VQT8	39 55	RH38008p	92.9331	1.85026	4	49.1708	8.0492	5	1.89001	1.53475e-05	0.000516796
Q9VSA9	130	RH03891p	10.8158	2.55906	5	28.0807	6.88755	5	0.385168	0.000769929	0.00452196
Q9VTB4	74	RH11203p	9.96947	4.94424	5	34.0272	10.4599	4	0.292985	0.00249262	0.00943152
Q9VTK9	46	LD06393p	8.8477	2.25434	4	29.4194	8.31342	5	0.300743	0.0020821	0.00839793
Q9VTK9	199	LD06393p	13.0601	2.06493	5	39.5478	2.0138	3	0.330237	2.08184e-06	0.000129199
Q9VTV3	116	Adenylate kinase-1; isoform A	14.1121	2.19857	5	32.4626	7.66379	4	0.434719	0.00128683	0.00645995
Q9VV75	304	CG4169	12.1016	3.68008	5	26.3188	8.32081	5	0.459809	0.00814885	0.0162791
Q9VVH3	90	RE63168p	12.5603	4.00057	5	31.2317	13.0817	4	0.402166	0.0157735	0.0222222
Q9VVL7	301	Dihydrolipoyl dehydrogenase	13.4065	5.3446	5	32.1855	10.5161	5	0.416539	0.00740423	0.0157623
Q9VWH4	143	Probable isocitrate dehydrogenase [NAD] subunit alpha, mitochondria	8.35097	5.12901	5	22.8824	9.25686	5	0.364951	0.015339	0.0217054
Q9VWV6	143	Transferrin 1	93.3861	6.71873	3	46.9829	19.6067	5	1.98766	0.00838712	0.0169251
Q9VWV6	239	Transferrin 1	87.1062	3.41949	4	50.332	17.8079	4	1.73063	0.00507788	0.0139535
Q9VX36	145	CG5703	16.1005	7.86271	5	36.1832	11.5101	5	0.444971	0.0122106	0.019509
Q9VXI6	36	RH44664p	7.19589	2.52429	5	37.5906	11.0027	5	0.191428	0.000316043	0.00219638
Q9VYR1	76	SD03837p	14.3458	2.52889	4	28.9223	8.72685	4	0.496012	0.0183994	0.0232558
Q9VZU4	159	RH59487p	14.1415	7.34807	5	34.5674	9.56962	5	0.4091	0.00534577	0.0144703
Q9VZU4	223	RH59487p	8.52937	2.88733	5	37.8699	11.1979	5	0.225228	0.000468578	0.00297158
Q9W1C9	72	Ejaculatory bulb-specific protein 3	80.5924	25.0524	4	43.0453	11.413	4	1.87227	0.0193758	0.0239018
Q9W401	102	Probable citrate synthase, mitochondrial	10.1225	2.69974	5	22.3737	7.84167	5	0.452429	0.0108075	0.0187339
Q9W401	219	Probable citrate synthase, mitochondrial	11.1517	5.28044	5	31.7464	9.87537	5	0.351275	0.0033801	0.0109819
Q9XTL9	301	Glycogen phosphorylase	13.1775	4.27306	5	32.7038	10.8245	4	0.402934	0.00560909	0.0148579
