# Supplementary material for: Fasting, but Not Aging, Dramatically Alters the Redox Status of Cysteine Residues on Proteins in Drosophila melanogaster
Source: Cell Rep. 2015 Jun 18;11(12):1856–65. doi: 10.1016/j.celrep.2015.05.033 (PMC4508341; doi:10.1016/j.celrep.2015.05.033)
Supplement: Table S5. Cysteine Residues that Significantly Change Their Redox State upon Fasting, Assessed by a Benjamini-Hochberg Test [file mmc6.xlsx]

## Sheet: Sheet1
Supplemental Table 2: List of cysteine residues whose redox state altered significantly following the indicated interventions. The p values are highlighted in red to indicate low stringency significance by a Student's t test and blue to indicate high stringency significance calculated by a Benjamini-Hochberg test. Linked to Fig 1.
Uniprot	Cys residue	Protein name	control: untreated			control: H2O2			control: PQ			control: fasting			control: untreated / H2O2		control: untreated / PQ		control: untreated / fasting		catalase: untreated			catalase: H2O2			catalase: PQ			catalase: fasting			catalase: untreated / H2O2		catalase: untreated / PQ	Fold change	catalase: untreated / fasting	Fold change	untreated: control / catalase	Fold change	H2O2: control / catalase	Fold change	PQ: control / catalase	Fold change	fasting: control / catalase	Fold change	control: PQ / fasting		control: d7
			% oxidation	SD	n	% oxidation	SD	n	% oxidation	SD	n	% oxidation	SD	n	p-value	fold change	p-value	fold change	p-value	fold change	% oxidation	SD	n	% oxidation	SD	n	% oxidation	SD	n	% oxidation	SD	n	p-value	fold change	p-value	fold change	p-value	fold change	p-value	fold change	p-value	fold change	p-value	fold change	p-value	fold change	p-value	fold change	% oxidation
A1Z7H3	492	Lethal (2) 44DEa; isoform I							12.3736	8.60533	3	34.2707	12.1917	4																																	0.0465135	0.361056
A1Z992	187	CG33138	12.0317	5.27095	5	13.7917	4.88628	5	18.0986	11.5898	4	31.7121	10.0713	5	0.598925	0.872383	0.326332	0.664784	0.00473212	0.379403	19.5155	8.083	5	16.9342	2.44065	5	20.355	5.14065	5	25.3387	11.4005	5	0.51354	1.15243	0.84952	0.958756	0.378741	0.770186	0.121112	0.616518	0.234241	0.814429	0.704895	0.889147	0.376248	1.25153	0.10096	0.570716	8.43675
A1Z9E3	83	Elongation factor Tu	14.3684	7.8919	5	17.0188	5.4617	5	16.0766	11.3001	5	29.1636	11.131	5	0.554066	0.844265	0.7887	0.893741	0.0415509	0.492681	22.0498	5.03871	5	18.5402	1.78323	5	17.2315	3.53605	5	17.0184	8.65889	4	0.180224	1.1893	0.118187	1.27962	0.308426	1.29565	0.10393	0.651632	0.570125	0.91794	0.832811	0.932978	0.117514	1.71365	0.102272	0.551257	14.5285
A1Z9E3	246	Elongation factor Tu	14.3403	1.82392	3	14.2435	2.71337	5	19.1817	1.63786	4	27.1882	9.31618	3	0.958655	1.0068	0.0140468	0.747604	0.0790184	0.527446	17.295	4.99534	5	15.0864	2.18927	5				15.5458	3.55146	3	0.391654	1.1464			0.618615	1.11252	0.373908	0.829158	0.603496	0.944128			0.113168	1.74891	0.142472	0.705515
A1ZA47	305	PDZ and LIM domain protein Zasp	41.1649	16.322	4	42.3403	9.6222	5	19.2976	15.0979	4	37.0007	9.95058	5	0.895991	0.97224	0.0967507	2.13316	0.649214	1.11254	45.2555	8.60191	4	44.3672	8.00645	4	21.2887	5.16109	3	25.9502	15.0431	4	0.88478	1.02002	0.00825349	2.12581	0.0674401	1.74394	0.672994	0.909609	0.745978	0.954314	0.838477	0.906472	0.225427	1.42583	0.0712238	0.521547
A1ZA47	823	PDZ and LIM domain protein Zasp	14.7383	7.76361	5	13.8459	2.17915	5	17.2119	9.96365	5	31.0112	13.2651	5	0.810788	1.06445	0.673052	0.856288	0.0454283	0.475257	18.5504	7.33699	5	12.1809	1.67721	5	19.142	2.26588	5	25.2371	14.8273	5	0.0950758	1.52291	0.867502	0.969094	0.3925	0.735044	0.447914	0.7945	0.212769	1.13669	0.683867	0.899166	0.534541	1.22879	0.0999453	0.55502	9.58545
A1ZA47	1776	PDZ and LIM domain protein Zasp	15.1706	4.26428	5	14.6083	1.21126	5	13.8532	10.1621	5	28.3846	8.27665	5	0.783888	1.03849	0.796	1.0951	0.0131246	0.534466	17.7754	3.30604	5	12.6157	0.95885	5	15.0441	4.25711	4	20.9663	13.3828	4	0.0100553	1.40899	0.312766	1.18155	0.617699	0.847806	0.311859	0.853464	0.0203795	1.15795	0.834217	0.920842	0.338505	1.35382	0.0381568	0.488054
A1ZA47	2081	PDZ and LIM domain protein Zasp				37.1231	1.95753	3	12.4336	9.43185	4	26.0243	11.0111	5							42.8065	13.5716	4	36.4086	2.96187	5	17.7398	3.25997	5	14.4959	9.58655	4	0.33252	1.17573	0.00485371	2.41302	0.0143603	2.95302			0.726558	1.01962	0.272908	0.700887	0.143221	1.79529	0.0915086	0.477769	21.4581
A1ZA47	2092	PDZ and LIM domain protein Zasp	26.9512	17.3688	5	33.2464	8.4213	5	16.782	11.4321	5	34.889	14.0417	5	0.486645	0.810649	0.305978	1.60596	0.449721	0.772485	37.9042	6.31364	5	36.0242	6.39765	5	17.6557	4.34949	5	22.1314	11.9901	5	0.652478	1.05219	0.000359476	2.14685	0.0314841	1.71269	0.221684	0.711034	0.573196	0.922892	0.877061	0.950516	0.160935	1.57645	0.0557669	0.481012
A1ZA47	2189	PDZ and LIM domain protein Zasp	11.7202	5.13793	4	19.0446	4.07416	5	16.2677	7.54549	3	21.6402	8.23887	5	0.0478775	0.61541	0.38198	0.720461	0.07506	0.541596	20.1759	6.02429	3	20.2766	2.9914	3	11.2937	0.795128	5	11.0559	6.16312	3	0.980548	0.995032	0.0138442	1.78647	0.140761	1.82489	0.100723	0.580904	0.668457	0.939241	0.172982	1.44042	0.105517	1.95734	0.394062	0.751735
A1ZA47	1031 1035	PDZ and LIM domain protein Zasp	18.2037	9.59997	4	27.4327	0.376004	3	22.1042	18.4097	4	40.7935	7.39179	5	0.165268	0.663576	0.720045	0.823541	0.00516085	0.44624	27.1966	3.69159	3	22.708	3.64554	5	21.6712	6.0732	3	25.9179	15.1683	4	0.144181	1.19767	0.249356	1.25497	0.894305	1.04934	0.191255	0.669337	0.0732872	1.20807	0.970862	1.01998	0.0926855	1.57395	0.0741719	0.541856
A1ZA47	2020 2023	PDZ and LIM domain protein Zasp	35.394	18.0703	4	40.3299	13.3666	5	28.5247	16.6646	5	41.8853	10.5536	5	0.650639	0.877611	0.572115	1.24082	0.519433	0.845021	48.7374	3.37626	3	46.4157	11.8698	4	34.2437	9.9108	5	25.6899	11.0165	4	0.76045	1.05002	0.0544454	1.42325	0.0186255	1.89714	0.272081	0.726218	0.499655	0.868884	0.528069	0.832992	0.0596441	1.63042	0.168348	0.68102
A1ZA47	2069 2072	PDZ and LIM domain protein Zasp							30.0083	16.4071	5	50.0357	9.25176	5																36.2356	15.2584	4													0.13545	1.38084	0.0447176	0.599737
A1ZA73	103	Stretchin-Mlck; isoform E	9.17865	4.13868	5	10.8403	1.92872	5	19.153	10.7187	5	31.057	10.3565	5	0.439343	0.846716	0.0881944	0.479229	0.00232852	0.295543	17.3363	9.34073	5	12.1505	1.63542	5	21.8054	5.10295	5	26.4282	12.6961	5	0.256198	1.42679	0.37527	0.795046	0.233145	0.655976	0.112017	0.529448	0.280042	0.892167	0.630806	0.878361	0.545201	1.17514	0.111937	0.616705	10.0741
A1ZA73	477	Stretchin-Mlck; isoform E	14.0879	0.922114	5	15.684	3.16389	5	15.4268	10.6109	5	30.8676	9.15273	5	0.310372	0.898233	0.785777	0.913211	0.0035403	0.456397	18.9106	6.86103	4	14.8153	3.492	5	21.3544	9.46328	5	24.8209	14.4929	4	0.27962	1.27642	0.679222	0.885557	0.488822	0.76188	0.157742	0.744975	0.691009	1.05863	0.37848	0.722416	0.467808	1.24361	0.0390795	0.499772	9.92396
A1ZA73	610	Stretchin-Mlck; isoform E	17.0581	5.93622	5	13.7407	1.2232	5	15.2869	12.4326	5	28.5844	8.37851	5	0.25581	1.24143	0.78106	1.11586	0.0363702	0.596762	20.5831	4.72345	5	12.5018	1.62223	5	20.5463	5.92205	5	22.362	13.4229	4	0.00680019	1.64641	0.991603	1.00179	0.787887	0.920452	0.329173	0.828741	0.209876	1.09909	0.41794	0.744021	0.420156	1.27826	0.0826266	0.534799
A1ZA73	1124	Stretchin-Mlck; isoform E							14.2585	11.8962	5	31.8333	8.34885	4							16.755	5.04181	3	14.16	7.20252	3	20.9424	9.52227	3	27.8131	13.6724	5	0.636108	1.18327	0.537747	0.80005	0.237322	0.602414					0.443554	0.680843	0.624012	1.14454	0.0416209	0.447912
A1ZA73	1267	Stretchin-Mlck; isoform E	10.3383	4.77327	4	11.3553	4.40826	5	15.2366	9.28706	5	26.205	8.5271	5	0.749693	0.910434	0.373643	0.678518	0.0130866	0.394516	16.3393	5.94422	5	13.3155	3.14326	5	17.2636	4.29098	5	20.5031	13.1264	4	0.344087	1.22708	0.785141	0.946454	0.542488	0.796917	0.146175	0.632727	0.441597	0.852789	0.669458	0.882581	0.454757	1.2781	0.0876273	0.581437
A1ZA73	1401	Stretchin-Mlck; isoform E	11.7661	8.06279	5	13.6909	4.03791	5	17.0749	11.6499	5	33.6972	7.75421	5	0.645918	0.85941	0.426419	0.689083	0.00233672	0.34917	19.8643	7.27868	5	16.552	3.70962	5	19.047	5.05929	5	24.9612	10.6547	5	0.391106	1.20011	0.841823	1.04291	0.402862	0.795806	0.134058	0.592323	0.276902	0.827142	0.737401	0.896461	0.17652	1.34999	0.0289878	0.506716	9.45984
A1ZA73	1418	Stretchin-Mlck; isoform E	11.5241	6.9336	5	15.3041	3.13791	5	17.1999	11.1054	5	27.8045	10.7408	5	0.298993	0.753002	0.360737	0.670008	0.02156	0.414467	20.8706	8.86603	5	17.071	2.11802	5	17.8894	3.74398	5	24.1087	13.6698	5	0.37857	1.22258	0.508126	1.16665	0.668533	0.865687	0.100412	0.552166	0.327196	0.896502	0.898584	0.961458	0.64724	1.1533	0.163375	0.618601	13.656
A1ZA73	2277	Stretchin-Mlck; isoform E	16.201	2.22211	5	17.0347	1.01444	5	26.685	5.92229	5	34.6979	6.58523	4	0.467238	0.951056	0.00598955	0.60712	0.000564601	0.466916	24.3912	7.6766	5	16.8732	0.698678	4	23.5567	2.02888	5	26.7805	12.1134	4	0.0955775	1.44556	0.820103	1.03543	0.727707	0.910784	0.0511364	0.664214	0.795133	1.00958	0.296258	1.1328	0.294489	1.29564	0.0960577	0.769067
A1ZA73	786 799	Stretchin-Mlck; isoform E	22.2684	12.8386	5	29.6528	7.15028	4	30.8894	15.7618	5	40.8569	6.21549	5	0.340961	0.750972	0.370755	0.720907	0.01947	0.545035	33.0626	13.1428	4	13.9663	3.78842	4	32.0163	2.72863	4	31.6664	14.9494	4	0.0314828	2.36732	0.881232	1.03268	0.893029	1.04409	0.254704	0.673524	0.00819815	2.12317	0.89304	0.964804	0.247371	1.29023	0.224804	0.75604
A1ZA73	871 888	Stretchin-Mlck; isoform E							19.6816	11.9885	5	41.4564	3.90128	5							27.0542	3.12088	3				31.9874	5.77617	5	30.5164	11.5708	5	0.613599		0.229376	0.845776	0.639585	0.886546					0.0724796	0.61529	0.080098	1.3585	0.004795	0.474753
A1ZB61	147 150	CG15067; isoform B	79.0701	11.6949	3	85.9508	1.2849	4	47.6041	8.47016	5				0.28137	0.919946	0.00429291	1.66099			77.4627	6.79929	5	83.6584	7.91418	5							0.220876	0.92594					0.809602	1.02075	0.589304	1.0274
A1ZBJ2	328	CG7461	28.2567	31.6699	4	10.8798	5.64099	5	13.878	13.4483	4	30.7488	10.9748	5	0.260617	2.59718	0.435283	2.03607	0.872578	0.918954	13.7989	4.55809	5	8.34223	1.76591	5	16.3589	4.70045	3	24.36	15.9641	4	0.0371664	1.6541	0.475465	0.843511	0.195609	0.566457	0.33927	2.04775	0.365202	1.30418	0.776359	0.848348	0.49849	1.26226	0.0761995	0.451337
A4V4Q6	96	Wings up A; isoform F	7.60505	2.52513	4	8.46486	0.80938	5	24.4478	12.7252	5	40.8664	7.99869	5	0.490729	0.898425	0.0368783	0.311073	9.79636e-05	0.186095	15.0358	5.87176	5	9.88774	1.04102	5	28.3805	14.2516	5	38.2472	20.6532	5	0.0896703	1.52065	0.0889075	0.529794	0.0420305	0.393121	0.0519457	0.505796	0.0423214	0.856097	0.65758	0.861429	0.798125	1.06848	0.0403992	0.598236	6.39133
A4V4Q6	106	Wings up A; isoform F	11.4988	3.4791	5	15.0672	4.49337	5	27.3148	5.53029	5	35.7234	9.30589	5	0.197906	0.76317	0.000636184	0.420975	0.000607097	0.321885	18.1229	3.40911	5	15.5119	2.01355	4	26.6722	5.99462	5	29.794	14.1079	5	0.220671	1.16832	0.0242192	0.679469	0.109873	0.608274	0.0160423	0.634492	0.860787	0.971333	0.864523	1.02409	0.455347	1.19901	0.120611	0.76462	10.7355
A8JRC2	22	CG5028; isoform E	6.49188	2.44943	5	7.77498	2.64321	5	16.2622	12.3245	5	26.4112	9.80811	4	0.448913	0.83497	0.120291	0.3992	0.00299502	0.2458	9.97355	4.29414	5	8.2727	2.59818	5	22.4724	17.8714	5	20.0291	9.46318	5	0.470323	1.2056	0.166856	0.443812	0.0624284	0.497952	0.153949	0.650909	0.771619	0.939835	0.540271	0.723651	0.355276	1.31864	0.222999	0.615732	5.1366
A8JRC2	90	CG5028; isoform E	18.7703	5.57768	5	20.5351	7.21527	5	19.1247	6.94864	5	28.2561	6.9135	5	0.676646	0.914057	0.931317	0.981469	0.0440054	0.664291	17.4287	5.36433	5	15.0116	5.45608	5	18.4988	3.58991	5	20.4107	6.85445	5	0.500001	1.16102	0.720488	0.942155	0.465631	0.853901	0.708394	1.07697	0.209293	1.36795	0.862433	1.03383	0.109229	1.38437	0.0707756	0.676834	10.4599
A8QI10	46	CG40801							19.0217	8.17422	3	32.473	1.6217	3																25.3925	9.35088	4													0.260882	1.27884	0.0490251	0.585771
A8Y535	47	Ubiquinol-cytochrome C reductase complex 11 kDa protein; isoform D	94.7378	2.15682	4	94.1843	4.76245	5	37.0627	7.54311	5	52.0999	12.569	5	0.837137	1.00588	1.66081e-06	2.55615	0.00029952	1.81839	91.9334	7.90817	5	92.6661	10.1089	5	40.8573	24.9754	5	50.0145	28.6079	5	0.901568	0.992093	0.00241407	2.25011	0.0134344	1.83814	0.517998	1.0305	0.769033	1.01638	0.753352	0.907125	0.885063	1.0417	0.0509609	0.711377	82.0414
B7YZP9	50	Muscle LIM protein at 60A; isoform B	40.5458	16.6809	3	41.0892	6.06784	3	22.3111	12.2824	5	35.4495	11.6671	5	0.96025	0.986774	0.122664	1.81729	0.62487	1.14376	43.6607	7.92253	5	43.6302	5.45212	5	21.3153	8.73727	5	25.0692	13.4599	4	0.994521	1.0007	0.00285134	2.04832	0.0353581	1.74161	0.725757	0.928657	0.56163	0.941761	0.886217	1.04672	0.254509	1.41407	0.121105	0.629377
B7YZP9	80	Muscle LIM protein at 60A; isoform B	15.6061	7.80532	5	19.9497	4.93635	5	20.0751	12.1788	5	29.7074	9.83527	5	0.323668	0.782271	0.509218	0.777384	0.0362998	0.525326	26.3708	6.03529	5	22.606	3.38114	5	18.5645	3.98364	5	20.5409	8.46142	5	0.258326	1.16654	0.0422556	1.4205	0.245147	1.28382	0.0405878	0.591794	0.349923	0.882496	0.798739	1.08137	0.152798	1.44626	0.206143	0.675761	18.5409
B7YZP9	108	Muscle LIM protein at 60A; isoform B	57.1847	1.31846	3	50.2581	8.35476	3	18.3026	8.72939	4	29.416	10.9031	4	0.229056	1.13782	0.000677809	3.1244	0.00783262	1.944	55.8908	6.55704	4				20.3869	0.872642	3						0.000268384	2.7415			0.755371	1.02315			0.704119	0.897764			0.162632	0.622199	38.1221
B7YZP9	216	Muscle LIM protein at 60A; isoform B	43.1424	9.93137	3	49.4237	2.32583	3	19.4728	10.7814	5	30.8907	10.2351	5	0.346249	0.87291	0.0215223	2.21552	0.148942	1.39661	46.5936	3.68755	3	49.5451	7.44004	3	20.2419	0.316136	3	21.3895	10.411	4	0.571424	0.940427	0.00024842	2.30184	0.0110593	2.17834	0.602723	0.925931	0.979762	0.997549	0.908699	0.962005	0.211919	1.4442	0.124226	0.630376	34.4739
B7YZP9	461	Muscle LIM protein at 60A; isoform B	37.8404	14.5571	4	42.6727	1.59311	4	19.6315	11.405	4	36.5074	14.1806	4	0.533773	0.886759	0.0964428	1.92754	0.899915	1.03651	40.6298	12.2814	3	40.0975	3.71356	4	22.4089	4.92009	4	26.3214	13.8058	4	0.936214	1.01327	0.0399602	1.8131	0.215555	1.5436	0.80033	0.931348	0.249589	1.06422	0.670407	0.876055	0.343009	1.38699	0.113049	0.53774	28.137
B7YZP9	11 14	Muscle LIM protein at 60A; isoform B	38.6421	24.5231	5	50.1955	7.92889	5							0.345515	0.769832					51.8487	6.09722	5	50.5871	3.23239	5	30.1936	10.1691	4				0.693425	1.02494	0.00527787	1.7172			0.276198	0.745287	0.921069	0.99226
B7YZP9	148 157	Muscle LIM protein at 60A; isoform B	34.4275	15.0137	4	47.8276	3.995	3	25.2168	20.4595	4	45.1816	4.98249	5	0.20042	0.719825	0.495227	1.36526	0.171563	0.76198	50.1252	6.37707	5	47.1436	2.50199	5	33.5515	4.89881	4	33.3339	14.6556	4	0.358936	1.06324	0.00371368	1.49398	0.0525205	1.50373	0.0698834	0.68683	0.771411	1.01451	0.458325	0.751583	0.130343	1.35542	0.0697294	0.558121
B7YZP9	50 59	Muscle LIM protein at 60A; isoform B	42.0287	22.1805	5	53.0047	5.5347	5	30.1197	17.8015	5	38.4684	9.91794	5	0.314316	0.792924	0.376511	1.39539	0.751578	1.09255	52.8591	5.37643	5	53.7766	1.41027	5	28.0741	9.1557	5	32.2558	11.6642	4	0.721616	0.982938	0.000802835	1.88284	0.009336	1.63875	0.319623	0.795109	0.770207	0.985646	0.824984	1.07287	0.415474	1.19261	0.386397	0.782973
B7Z061	162	Photoreceptor dehydrogenase; isoform D	6.44566	4.51004	5	8.98538	3.40159	5	9.16409	6.43876	3	26.1334	7.05913	5	0.344185	0.71735	0.50355	0.703361	0.000768845	0.246644	12.0397	4.21227	5	8.98472	1.76286	4				13.9204	8.04239	3	0.220684	1.34002			0.671457	0.864894	0.0772241	0.535368	0.999733	1.00007			0.0645939	1.87735	0.0147136	0.350665	6.77122
B7Z061	223	Photoreceptor dehydrogenase; isoform D	9.9873	3.64973	5	12.4995	4.34509	4	14.2539	11.3644	4	28.0507	13.8431	4	0.376106	0.799017	0.449155	0.700672	0.0249545	0.356044	16.1211	5.52581	5	14.2842	2.50937	5				21.3803	10.1867	4	0.517613	1.1286			0.352285	0.754017	0.0721024	0.619516	0.461963	0.875056			0.467114	1.31199	0.174332	0.508147
E1JGP0	270	Actin 57B; isoform C	19.9572	5.08839	5	23.0384	3.87222	5	28.9692	9.39184	3	34.3507	9.17236	5	0.312676	0.866259	0.120862	0.688911	0.0153858	0.580983	29.4225	4.13648	5	22.0554	1.44977	4	22.1174	1.61622	4	28.2202	10.5505	5	0.0120715	1.33403	0.0131407	1.33029	0.818442	1.0426	0.0121014	0.678298	0.64844	1.04457	0.199496	1.30979	0.355534	1.21724	0.455835	0.843336
E1JHJ5	38	Myosin heavy chain; isoform P	8.66509	5.41471	5	10.3514	2.73836	5	15.2205	10.593	5	26.07	7.54004	5	0.551603	0.837092	0.25288	0.569304	0.0030273	0.332378	14.8726	5.1649	5	16.8292	4.89356	5	17.1423	3.24708	5	19.0831	8.74366	5	0.555684	0.883734	0.429595	0.867595	0.380989	0.779359	0.100714	0.582623	0.0324619	0.615086	0.708237	0.887892	0.212997	1.36613	0.0990411	0.583832	8.53438
E1JHJ5	389	Myosin heavy chain; isoform P	11.2304	6.53106	5	9.58901	3.57607	5	12.3301	11.2514	5	28.6981	10.5624	5	0.635316	1.17117	0.854781	0.910808	0.013697	0.391329	12.9748	2.57154	5	14.5869	5.59316	5	19.2717	5.41056	5	26.6145	13.1064	5	0.574299	0.889481	0.0466521	0.673257	0.0517868	0.487508	0.593605	0.865555	0.13079	0.65737	0.248972	0.639807	0.788961	1.07829	0.0451319	0.42965	7.32206
E1JHJ5	427	Myosin heavy chain; isoform P	6.53246	3.08678	5	4.35195	1.24306	5	10.2745	12.7075	5	25.8809	13.311	5	0.181025	1.50104	0.540152	0.635793	0.0132692	0.252405	8.12758	3.30094	5	4.8572	2.13403	5	13.0998	4.79938	5	16.4105	10.3932	5	0.0998645	1.6733	0.0927162	0.620437	0.127855	0.495268	0.452733	0.803741	0.659505	0.895978	0.654273	0.784328	0.24526	1.5771	0.0945072	0.396992
E1JHJ5	442	Myosin heavy chain; isoform P	2.95134	1.87881	5	2.50578	1.27351	5	9.21427	12.2335	5	22.6571	9.41225	5	0.672315	1.17781	0.290624	0.320301	0.00177642	0.130261	5.80214	2.88399	5	2.88694	1.11612	5	17.0095	7.47541	5	21.9272	13.1376	5	0.0680944	2.00979	0.0140645	0.341112	0.0278954	0.264609	0.101165	0.508664	0.628304	0.867969	0.258715	0.541715	0.922046	1.03329	0.0873394	0.406684	2.43938
E1JHJ5	673	Myosin heavy chain; isoform P	8.92466	6.28337	5	11.7271	5.39887	5	11.4249	11.9076	5	24.6699	8.99465	5	0.471083	0.761031	0.688878	0.781159	0.0124457	0.361763	15.5399	4.43526	5	14.2916	4.39848	5	11.5679	2.16427	5	16.2445	8.60515	5	0.666825	1.08735	0.109602	1.34337	0.874765	0.956629	0.0906524	0.574304	0.434093	0.820554	0.979572	0.98764	0.168614	1.51866	0.0824537	0.46311	8.47782
E1JHJ5	740	Myosin heavy chain; isoform P	17.6054	1.79382	5	20.8149	4.17913	5	16.6318	10.3497	5	29.5042	7.91426	5	0.153214	0.845809	0.840987	1.05854	0.0112097	0.596708	23.7621	6.24126	5	25.9125	4.42176	5	19.0908	5.16301	5	23.5688	13.4776	5	0.547097	0.917011	0.233238	1.24469	0.977498	1.0082	0.0668308	0.740903	0.0978774	0.803274	0.647211	0.871195	0.420474	1.25183	0.0581517	0.563709
E1JHJ5	1223	Myosin heavy chain; isoform P	15.5129	10.1553	5	19.8069	4.68794	5	20.5342	13.1817	5	32.772	9.77914	5	0.415624	0.783203	0.518848	0.755465	0.025552	0.473357	24.3333	7.41134	5	20.4373	1.43827	5	19.2268	5.2068	5	24.1718	12.0193	5	0.281835	1.19063	0.242952	1.26559	0.980219	1.00668	0.155333	0.637515	0.781064	0.969155	0.841737	1.068	0.249731	1.3558	0.134023	0.626576	16.3632
E1JHJ5	1234	Myosin heavy chain; isoform P	16.2994	10.3439	5	20.588	4.55918	5	19.3538	11.6858	5	32.3334	9.84154	5	0.420911	0.791694	0.673229	0.842182	0.0363073	0.504105	25.1412	6.65295	5	21.4964	1.49949	5	19.4849	4.02756	5	21.8643	11.331	5	0.266298	1.16955	0.142536	1.29029	0.592346	1.14987	0.146602	0.648316	0.683275	0.957741	0.981665	0.993274	0.157432	1.47882	0.0940124	0.598569	16.822
E1JHJ5	1410	Myosin heavy chain; isoform P	6.39779	3.68768	5	7.86098	1.82464	5	27.6621	7.5292	5	32.9041	8.27465	5	0.449442	0.813867	0.000469594	0.231284	0.000179878	0.194437	15.2166	7.33522	5	10.7495	1.17584	5	23.6069	3.97175	5	30.9655	13.1546	5	0.215636	1.41556	0.0546393	0.644582	0.0475547	0.491404	0.0430511	0.420449	0.017722	0.73129	0.317864	1.17178	0.787365	1.06261	0.325379	0.840688	8.99086
E1JHJ5	1473	Myosin heavy chain; isoform P	9.48951	5.27204	5	9.68756	0.909705	5	26.8421	8.9063	5	31.1318	6.73673	5	0.936061	0.979556	0.00563196	0.353531	0.000477438	0.304817	15.0159	7.517	5	9.51557	1.04302	5	23.5665	3.83432	5	28.5138	11.6812	5	0.143752	1.57803	0.0532382	0.63717	0.0615477	0.526619	0.215228	0.631964	0.788153	1.01807	0.471693	1.13899	0.675658	1.09182	0.415352	0.862206	8.63587
E1JHR5	338 340	Enolase; isoform F	31.0014	19.6251	5	39.2988	7.52285	5	22.7037	15.4595	5	36.1559	9.96073	5	0.403111	0.788865	0.478913	1.36548	0.614679	0.857438	42.0897	3.33692	5	43.8712	2.8617	5	22.5135	5.60135	5	24.6899	12.4523	5	0.391323	0.959393	0.000150551	1.86953	0.0166098	1.70473	0.248185	0.736556	0.239684	0.895777	0.979994	1.00845	0.146537	1.4644	0.140557	0.62794
E1JIR4	240	Na pump alpha subunit; isoform I	4.05082	1.47392	5	4.61874	1.50158	5	15.3316	11.1256	5	28.7483	9.10578	5	0.562866	0.877041	0.0547702	0.264213	0.000328144	0.140907	8.5335	4.43574	5	6.34995	1.42565	5	19.1623	6.38745	5	24.605	13.1552	5	0.325293	1.34387	0.0156727	0.445326	0.0321843	0.346819	0.0643296	0.474696	0.0984668	0.727365	0.523118	0.800091	0.578484	1.16839	0.070376	0.533306
E1JIR4	353	Na pump alpha subunit; isoform I	8.64067	6.09821	5	10.5629	2.38205	5	17.3069	10.2927	5	26.2209	8.94497	5	0.529919	0.818023	0.143944	0.499263	0.00667399	0.329534	14.4148	8.01527	5	13.8361	6.4428	5	18.3929	3.88825	5	22.9326	8.61232	5	0.902984	1.04182	0.347263	0.783711	0.14413	0.628571	0.235754	0.599433	0.317732	0.763427	0.830836	0.940951	0.5701	1.14339	0.181963	0.660041	8.4378
E1JIR4	407	Na pump alpha subunit; isoform I	6.21841	2.03237	5	6.98577	2.88975	5	10.8883	7.60237	5	27.2298	15.8507	5	0.64021	0.890153	0.221152	0.571111	0.018709	0.228367	18.6391	15.0776	5	11.0244	9.19445	5	17.314	11.5079	5	16.0839	11.1181	5	0.363203	1.69071	0.87973	1.07654	0.768156	1.15887	0.105357	0.333621	0.376177	0.633663	0.327978	0.628872	0.233993	1.69299	0.0712702	0.399865	2.62972
E1JIR4	438	Na pump alpha subunit; isoform I	14.4057	3.41084	5	15.3199	4.49945	5	15.3315	9.40355	5	28.063	12.3834	4	0.726692	0.940327	0.841217	0.939615	0.0479412	0.513334	14.869	3.44996	5	20.809	7.65149	5	17.2122	4.90325	4	25.8141	11.786	5	0.1522	0.714548	0.426257	0.863862	0.0814072	0.576004	0.836256	0.968843	0.204109	0.736217	0.729854	0.890734	0.788808	1.08712	0.121756	0.546324
E1JIR4	497	Na pump alpha subunit; isoform I	5.03717	3.19266	5	4.60884	1.84982	4	12.9626	11.0701	5	33.3904	16.9466	5	0.819842	1.09293	0.162565	0.388593	0.00625082	0.150857	7.31704	3.65204	5	5.01294	0.860392	3	14.7531	3.40418	5	23.2581	13.809	5	0.336847	1.45963	0.0103775	0.495966	0.0372013	0.314601	0.323991	0.688416	0.743997	0.91939	0.738489	0.878635	0.330316	1.43565	0.0540075	0.388213
E1JIR4	535	Na pump alpha subunit; isoform I	14.249	2.10493	5	15.6927	2.36164	5	19.2244	9.58987	4	35.8973	15.749	5	0.337398	0.908004	0.289766	0.741192	0.0159037	0.396938	14.6615	3.70138	5	15.1498	4.30841	5				21.718	11.7161	4	0.852347	0.967768			0.238545	0.675085	0.83392	0.971864	0.811095	1.03583			0.179192	1.65288	0.10729	0.53554
E1JIR4	684	Na pump alpha subunit; isoform I	4.63138	2.38061	5	5.91328	1.27784	5	13.517	10.5552	5	25.3199	8.17838	5	0.319714	0.783217	0.103642	0.342635	0.000622533	0.182914	12.1949	4.09319	5	6.96791	1.12042	5	15.5749	4.86767	5	21.1755	12.6758	5	0.0248998	1.75015	0.268766	0.782984	0.170092	0.575895	0.00727564	0.379781	0.202678	0.848644	0.702532	0.867868	0.556063	1.19572	0.0834965	0.533846	6.64056
E2QCF1	29	ATP citrate lyase; isoform F	15.8976	2.45672	4	16.3268	6.44081	5	17.559	10.7059	5	30.1406	9.77094	5	0.904197	0.97371	0.772771	0.905381	0.0261912	0.527447	23.07	5.8242	5	21.224	4.35401	5	19.4404	3.43838	4	19.8456	9.57764	5	0.585851	1.08698	0.310076	1.1867	0.538093	1.16247	0.056546	0.689103	0.196635	0.769263	0.748246	0.903221	0.130973	1.51875	0.0882128	0.582569	18.0014
O01666	105	ATP synthase subunit gamma; mitochondrial	10.3673	7.29107	5	13.4922	5.22742	5	14.2968	12.0436	5	28.1818	10.9978	5	0.458479	0.768393	0.549931	0.725148	0.0165878	0.367873	17.4425	5.2735	5	16.4508	4.2869	5	16.5114	8.0038	5	18.3689	8.4889	5	0.752582	1.06028	0.833483	1.05639	0.840971	0.949568	0.116771	0.594371	0.356446	0.820154	0.740837	0.865875	0.1529	1.53421	0.0934392	0.507307	9.40352
O01666	131	ATP synthase subunit gamma; mitochondrial	9.65032	6.55118	5	12.6768	4.57992	5	15.9177	11.4992	5	29.1315	10.9218	5	0.421802	0.761258	0.320555	0.606264	0.00908343	0.331268	15.4811	5.81493	5	15.5305	4.33592	5	16.1337	7.72517	5	20.0436	7.4933	5	0.988242	0.996824	0.883778	0.959551	0.313468	0.772373	0.174959	0.623359	0.341271	0.816254	0.973036	0.986609	0.163521	1.4534	0.0994608	0.546408	8.07277
O01666	197	ATP synthase subunit gamma; mitochondrial	13.4174	2.16551	5	11.5875	3.08029	5	17.6728	11.8245	5	30.6289	7.8901	5	0.308836	1.15792	0.451448	0.75921	0.00153382	0.438062	16.0412	7.25323	4	15.6171	1.6138	5	20.6693	7.51566	5	22.1205	10.2247	5	0.901028	1.02715	0.382461	0.776086	0.351049	0.725173	0.461633	0.836432	0.0320567	0.741975	0.645276	0.855024	0.178939	1.38464	0.0759067	0.576996
O18404	188	3-hydroxyacyl-CoA dehydrogenase type-2	13.8635	4.65797	5	13.52	4.07753	5	16.4911	10.0056	4	28.6652	8.02415	4	0.904318	1.02541	0.61467	0.840668	0.0101406	0.483635	19.8157	2.92095	4	15.7925	2.17004	4	20.4986	3.06152	3	18.885	7.70696	4	0.0690248	1.25475	0.776064	0.966684	0.828829	1.04928	0.0623857	0.699624	0.35146	0.856104	0.540318	0.804498	0.129232	1.51788	0.106406	0.575298
O62619	34	Pyruvate kinase	15.0432	3.35204	5	16.2194	2.24034	5	18.2449	11.2968	5	30.8647	10.8133	5	0.532491	0.927484	0.560329	0.824515	0.0141219	0.487393	21.6209	5.35108	5	19.1052	2.01004	5	18.6	4.29093	5	22.8188	7.64509	5	0.353882	1.13168	0.353557	1.16241	0.781375	0.947504	0.0482113	0.695772	0.0643868	0.848953	0.949224	0.980909	0.211357	1.3526	0.108803	0.591126	12.5639
O62619	52	Pyruvate kinase	17.6507	3.89885	5	17.8076	5.79928	3	17.5214	10.3494	5	33.202	10.2299	5	0.964426	0.991191	0.979781	1.00738	0.013069	0.531615				20.8665	2.09693	3	27.3525	6.01692	4	22.3589	12.5541	4									0.438692	0.853405	0.13821	0.640577	0.195142	1.48496	0.0425418	0.527721
O62619	198	Pyruvate kinase	11.2636	1.45873	5	12.7219	1.29626	5	17.6252	10.7215	5	30.1072	8.80193	5	0.133266	0.88537	0.22506	0.639062	0.00149697	0.374115	15.6941	5.06233	5	11.4249	0.82535	5	18.5919	5.30592	5	25.721	11.47	5	0.0997473	1.37368	0.402696	0.844136	0.11153	0.610169	0.0968314	0.717693	0.0958237	1.11353	0.861087	0.948	0.51667	1.17053	0.0790243	0.585413	6.29225
O62619	329	Pyruvate kinase	21.9097	7.53303	3	28.4561	5.29859	3	17.3193	8.3188	5	29.7279	10.8564	5	0.285704	0.769946	0.465405	1.26504	0.319888	0.737008	28.8077	5.28444	3	29.3091	6.62886	5	18.6155	1.22972	3	16.0463	7.66841	4	0.915602	0.98289	0.0312665	1.54751	0.0578292	1.79529	0.263945	0.760551	0.857169	0.970896	0.803641	0.930373	0.0717193	1.85263	0.077016	0.582596
O62619	361	Pyruvate kinase							17.1512	11.171	5	36.6829	11.0488	5													22.3085	4.2691	5	22.0399	12.9803	5											0.363132	0.768819	0.0909961	1.66439	0.0239373	0.467554
O62619	450	Pyruvate kinase	35.715	22.0916	5	42.1463	11.2569	5	11.2362	10.0021	5	22.0288	10.472	5	0.577876	0.847405	0.0539636	3.17856	0.246012	1.62129	50.1262	3.72076	5	51.8513	4.58723	5	11.612	2.59479	5	13.1045	7.75075	5	0.532025	0.96673	6.13163e-08	4.31674	1.12512e-05	3.82512	0.188265	0.712503	0.112051	0.812832	0.937184	0.967637	0.164131	1.68102	0.134172	0.51007	27.1681
O97418	58	SD16673p	12.1532	3.34736	5	14.5787	2.40294	5	23.8096	10.3839	5	37.9436	12.9931	5	0.224557	0.833627	0.0439228	0.510432	0.0026225	0.320296	21.6047	8.61352	5	15.9635	1.22131	5	27.4683	8.53866	5	29.6866	11.381	5	0.185116	1.35338	0.31119	0.786533	0.241089	0.727762	0.0515058	0.562524	0.283824	0.91325	0.559706	0.866803	0.316291	1.27814	0.0939472	0.6275	14.3149
P00334	136	Alcohol dehydrogenase	9.57146	4.31434	5	10.5722	2.20478	5	20.4571	6.65433	5	31.1658	3.77282	4	0.656475	0.90534	0.0153651	0.467881	0.000101298	0.307114	15.3755	5.93704	5	12.6854	1.81493	5	24.2786	5.71055	5	27.4189	14.1214	5	0.360974	1.21206	0.0420657	0.633293	0.116807	0.560762	0.114972	0.622515	0.136589	0.833416	0.358346	0.842597	0.625879	1.13665	0.0247351	0.656395	7.81639
P00334	219	Alcohol dehydrogenase	8.36507	3.35549	5	9.76136	3.6199	5	17.7347	10.1265	5	31.1146	9.22492	5	0.544678	0.856957	0.08514	0.471679	0.00084051	0.268847	15.2531	5.12566	5	11.8429	1.82121	5	19.1293	4.15347	5	23.7387	11.0067	5	0.198539	1.28796	0.225346	0.797373	0.156738	0.642543	0.0361389	0.548416	0.283903	0.82424	0.78295	0.927097	0.283969	1.31071	0.060476	0.569979	9.91814
P02574	53	Actin; larval muscle	8.45158	5.56031	5	10.7451	3.80383	5	17.9471	11.7432	5	31.9376	10.7323	5	0.468349	0.786551	0.140867	0.470915	0.00246246	0.264628	15.9769	6.95907	5	12.1724	2.72843	5	18.7294	5.69076	5	24.2827	11.8397	5	0.288011	1.31255	0.512905	0.853039	0.213249	0.657955	0.0955608	0.528986	0.51462	0.882741	0.896672	0.958231	0.315356	1.31524	0.0848081	0.561944	9.80951
P02574	218	Actin; larval muscle	13.232	3.52334	5	12.6385	4.69166	5	21.7184	7.95141	5	33.5607	7.47114	5	0.826733	1.04696	0.0606814	0.609252	0.000571696	0.394269	18.7599	4.21783	5	16.774	2.01475	5	26.4342	8.37434	5	28.5955	8.84471	5	0.369921	1.11839	0.104619	0.709685	0.0550432	0.656044	0.054639	0.70533	0.10771	0.753455	0.387859	0.821602	0.36567	1.17363	0.0413952	0.647137	7.27385
P02574	273	Actin; larval muscle	14.9281	4.84026	5	17.2782	1.5299	5	18.5927	9.4494	5	33.5079	9.07832	5	0.330851	0.863985	0.462412	0.802901	0.0037449	0.44551	20.4422	5.62608	5	17.2097	1.5302	5	22.3249	4.38635	5	23.8283	10.5742	5	0.250216	1.18783	0.571411	0.91567	0.544939	0.857896	0.135219	0.730258	0.945352	1.00398	0.446228	0.832824	0.159019	1.40622	0.0344319	0.554876	12.8026
P02574	286	Actin; larval muscle	12.2269	6.62282	5	14.4623	3.57673	5	19.8112	11.5424	5	35.1377	9.4888	5	0.52531	0.845433	0.238291	0.617171	0.002205	0.347972	20.3711	7.30222	5	16.4578	4.03941	5	19.8618	4.91436	5	26.9096	12.7214	5	0.32501	1.23778	0.900238	1.02564	0.348075	0.75702	0.101899	0.600209	0.432212	0.878754	0.993034	0.997456	0.279762	1.30577	0.0509772	0.563817	11.7514
P02828	460	Heat shock protein 83	14.4785	6.15069	5	14.6208	3.54798	5	19.8643	10.244	4	31.5648	10.852	5	0.965357	0.990268	0.357955	0.728868	0.015514	0.458691	15.2933	2.86434	5	16.2674	6.76016	5	23.918	9.78678	5	19.2404	11.6201	3	0.774281	0.940122	0.0952472	0.639407	0.475657	0.794858	0.79507	0.946717	0.642529	0.898777	0.564156	0.830517	0.179702	1.64055	0.143729	0.629319
P04359	95	60S ribosomal protein L32	12.764	2.98514	5	14.0745	3.72047	4	21.4444	8.58405	3	29.0917	11.6698	3	0.574762	0.906888	0.0748852	0.595214	0.0205731	0.438751	17.616	3.88793	5	16.1514	2.46854	5	24.4152	10.748	4	24.1319	12.0329	4	0.497243	1.09067	0.225468	0.721518	0.285882	0.729987	0.0577769	0.724569	0.34654	0.871408	0.711661	0.878322	0.608403	1.20553	0.412282	0.737131
P05303	363 370	Elongation factor 1-alpha 2	30.092	18.1975	3	32.3339	4.68018	3	21.5263	16.7442	4	42.1485	4.362	4	0.846371	0.930665	0.546291	1.39792	0.245265	0.713953	37.5185	3.53855	3	26.1573	11.8981	5	30.7044	2.96281	4	30.9589	14.0608	4	0.168135	1.43434	0.0387532	1.22193	0.474773	1.21188	0.525959	0.802059	0.43374	1.23614	0.321838	0.701083	0.179288	1.36144	0.0544962	0.510725
P06605	295	Tubulin alpha-3 chain	14.0219	5.65523	5	18.0146	1.14733	5	15.1217	11.682	5	29.4166	8.57459	5	0.160401	0.778361	0.854428	0.927266	0.01006	0.476665	20.5829	6.17184	5	17.697	3.04292	5	19.0054	4.32786	5	21.7895	10.584	5	0.375804	1.16307	0.652305	1.083	0.831215	0.944622	0.117768	0.68124	0.832589	1.01795	0.505505	0.795656	0.245919	1.35003	0.0584639	0.514054	10.1339
P06605	347	Tubulin alpha-3 chain	12.3076	2.00259	5	13.8385	2.39663	4	14.3296	11.3453	5	24.5789	7.32443	4	0.329988	0.88937	0.704963	0.858889	0.00830854	0.500737	20.1637	3.19239	4				18.8232	8.26424	4	18.4485	10.6326	4			0.772401	1.07121	0.767771	1.09297	0.00267331	0.610382			0.529997	0.761274	0.37897	1.3323	0.163902	0.583005	8.65676
P06605	315 316	Tubulin alpha-3 chain	45.6761	10.9584	3				24.1386	4.75005	3	40.9525	8.13498	4			0.0354117	1.89224	0.538286	1.11534																									0.25166		0.025277	0.589429
P06742	81 88	Myosin light chain alkali				15.7458	1.31139	3	27.7914	20.0306	4	45.6631	2.70345	5							15.8169	2.98778	4	15.356	0.945029	5				37.8555	7.64188	4	0.751107	1.03001			0.00170878	0.417823			0.639067	1.02538			0.0682383	1.20625	0.0846858	0.608619
P06754	25	Tropomyosin-1, isoforms 9A/A/B																																															21.8978
P07486	130	Glyceraldehyde-3-phosphate dehydrogenase 1	10.7132	6.03802	5	13.6423	3.06762	5	20.5335	8.49607	5	32.154	9.3507	5	0.361825	0.785293	0.0682181	0.521744	0.00259019	0.333185	20.1579	6.85122	5	16.8836	2.12463	5	21.1259	4.05254	5	25.8018	10.2938	5	0.337263	1.19394	0.792572	0.954181	0.337307	0.781259	0.049489	0.531465	0.0880374	0.808024	0.891567	0.971959	0.33697	1.24619	0.0737381	0.638598	13.8019
P07486	149 153	Glyceraldehyde-3-phosphate dehydrogenase 1	27.2992	16.5648	5	34.6281	5.64581	5	19.5687	15.7399	5	30.7723	10.9047	5	0.376458	0.788354	0.471047	1.39504	0.70558	0.887135	41.1627	7.54219	5	43.4275	8.7942	5	23.6169	6.01437	5	26.0136	10.5442	5	0.673579	0.947848	0.00359801	1.74293	0.0309878	1.58235	0.126941	0.663203	0.096492	0.797378	0.605731	0.828588	0.502887	1.18293	0.227102	0.635919
P07487	130	Glyceraldehyde-3-phosphate dehydrogenase 2	11.9827	4.30277	5	14.6842	2.539	5	17.5799	11.4472	5	30.6373	9.85024	5	0.261156	0.816033	0.336052	0.681615	0.00467065	0.391116	19.6149	5.71123	5	16.6427	1.59668	5	19.2526	4.24977	5	21.5186	10.1452	5	0.29493	1.17859	0.912208	1.01882	0.724114	0.911531	0.0440864	0.6109	0.182367	0.882315	0.767185	0.913118	0.187292	1.42376	0.0892577	0.573808	13.1763
P07764	143	Fructose-bisphosphate aldolase	16.2623	9.22366	5	22.1761	7.49615	5	16.5688	12.0558	5	32.7519	10.7825	5	0.298206	0.733327	0.9651	0.981504	0.0316888	0.49653	25.4381	6.46634	5	23.2602	4.29367	5	18.5977	5.38535	5	20.4624	10.5136	5	0.547885	1.09363	0.106641	1.36781	0.393707	1.24316	0.106018	0.63929	0.786118	0.95339	0.740003	0.890903	0.105486	1.60059	0.055659	0.505887	15.4639
P07764	178	Fructose-bisphosphate aldolase	11.8419	2.51187	5	10.722	3.24499	5	14.945	11.0171	5	28.7751	9.34055	5	0.558632	1.10445	0.556227	0.792362	0.00445185	0.411531	15.9424	4.36491	5	13.3936	2.3916	5	17.8167	6.53327	5	19.6617	9.42091	5	0.285269	1.1903	0.608254	0.894802	0.446281	0.810838	0.106139	0.74279	0.176628	0.800528	0.629644	0.83882	0.163071	1.46352	0.064669	0.519372	7.83704
P08736	411	Elongation factor 1-alpha 1	7.97632	2.64629	5	9.97131	2.15757	5	14.6724	11.4434	5	25.7414	8.64808	5	0.227684	0.799927	0.238161	0.543629	0.00231028	0.309863	13.6183	3.65279	4	11.5098	1.51419	5	16.522	4.30186	5	19.2125	11.7857	5	0.274452	1.1832	0.319132	0.824254	0.396024	0.708828	0.0307405	0.585704	0.228138	0.866333	0.743834	0.888049	0.34719	1.33983	0.122702	0.569991	10.2621
P08928	150	Lamin Dm0	11.1194	3.8401	4	6.04438	0.919611	5	16.4979	10.7188	4	29.796	11.4885	4	0.0229691	1.83962	0.381251	0.673987	0.0215619	0.373184	15.7562	5.38328	5	8.46619	1.49439	4	20.4836	5.29401	3	23.4149	8.60886	4	0.0356049	1.86107	0.272099	0.769212	0.144512	0.672912	0.191673	0.705715	0.0197135	0.713944	0.585255	0.805422	0.408243	1.27252	0.141459	0.553695	6.49851
P09491	25	Tropomyosin-2	7.48471	3.43231	5	7.72083	1.9643	5	29.7944	11.6287	5	42.2663	11.7265	5	0.89709	0.969418	0.00336998	0.251212	0.000217031	0.177085	14.5888	8.66613	5	8.67525	1.26476	5	27.8426	11.6502	5	35.2211	17.7903	5	0.169523	1.68166	0.0755464	0.523973	0.0480587	0.414207	0.126739	0.513045	0.387686	0.889984	0.797615	1.0701	0.480823	1.20003	0.129755	0.70492	9.48696
P09491	271	Tropomyosin-2	6.67591	1.65737	5	6.64502	1.43581	5	20.477	9.18572	5	35.1798	6.66459	5	0.975644	1.00465	0.0107592	0.326021	1.47766e-05	0.189765	12.1263	4.86212	5	8.26934	1.14631	5	25.9705	11.211	5	33.7443	18.912	5	0.122534	1.46642	0.0350754	0.466927	0.0383796	0.35936	0.0450649	0.550529	0.0834502	0.803574	0.42132	0.788469	0.876785	1.04254	0.0199856	0.582066	5.95508
P10987	218	Actin-5C	18.2717	3.59129	5	23.7426	10.0082	5	20.6213	8.15572	5	34.1227	6.60338	5	0.283167	0.769575	0.571747	0.886058	0.00151126	0.53547	25.3598	5.84566	5	34.4122	23.8763	5	26.6849	8.67905	5	25.3275	10.0608	5	0.434107	0.736942	0.784243	0.950342	0.995192	1.00128	0.0496747	0.720498	0.383713	0.689946	0.287877	0.772771	0.140851	1.34726	0.0206082	0.604328
P12024	64	Chaoptin	91.0244	2.9937	4	88.7858	6.22838	5	39.0219	3.56573	5	44.0172	17.537	5	0.533775	1.02521	6.88612e-08	2.33265	0.00121365	2.06793	93.0323	1.60237	5	92.0554	1.24067	5	26.2926	7.3799	4	34.4458	15.4411	5	0.312482	1.01061	1.97207e-07	3.53835	2.96751e-05	2.70084	0.235037	0.978417	0.282887	0.964482	0.0109856	1.48414	0.386466	1.27787	0.549901	0.886514	81.8228
P12982	125	Serine/threonine-protein phosphatase alpha-2 isoform	15.5301	3.93213	5	15.0568	2.10919	4	18.2389	12.4012	4	27.5539	9.70887	4	0.83568	1.03144	0.65464	0.851482	0.0378541	0.563626	20.091	4.75036	5	16.0545	1.11121	5	22.8468	6.62862	3	21.9686	11.2653	3	0.101458	1.25143	0.514498	0.87938	0.745799	0.914534	0.136763	0.772987	0.388065	0.937855	0.589801	0.798314	0.511768	1.25424	0.2816	0.661936
P13060	714	Elongation factor 2	13.564	8.50725	5	16.6016	5.35791	5	14.4107	11.6895	5	24.8662	10.179	5	0.518356	0.817032	0.89905	0.941249	0.0932377	0.545479	21.9762	4.73326	5	20.649	2.69826	5	15.4905	2.95132	5	15.0541	7.87379	5	0.600786	1.06428	0.0316203	1.41869	0.130513	1.45982	0.0894212	0.617212	0.169828	0.803991	0.846257	0.930288	0.126604	1.65179	0.169904	0.579527	10.8152
P13217	148	1-phosphatidylinositol 4,5-bisphosphate phosphodiesterase							5.90516	4.05652	3	23.9144	8.95291	4													13.2083	1.73296	4	9.61361	4.00474	3											0.0214193	0.447078	0.0521391	2.48755	0.0242946	0.246929
P13395	1570	Spectrin alpha chain
P15357	144	Ubiquitin-40S ribosomal protein S27a	50.2665	7.74805	3	51.0819	5.56815	4	21.1487	7.74511	3				0.876502	0.984038	0.010004	2.37681			44.3697	8.0763	5	45.0028	4.06424	5				34.049	16.9511	3	0.879452	0.985931			0.276255	1.30311	0.350009	1.1329	0.0990705	1.13508
P17336	208	Catalase										33.3201	13.86	3							33.1953	6.4695	5	31.6903	5.17013	5	18.2856	4.56654	5	17.5357	10.6045	5	0.69513	1.04749	0.0029554	1.81538	0.0225344	1.89302							0.116466	1.90013
P17336	375	Catalase				50.1648	0.974359	3	17.2709	12.2638	5	28.0974	12.449	5							52.909	1.48928	5	49.0979	5.5543	5	18.095	3.34168	5	15.7358	7.14997	5	0.176638	1.07762	2.50242e-08	2.92396	3.20601e-06	3.36233			0.76005	1.02173	0.888321	0.954458	0.0903593	1.78557	0.203351	0.61468
P17336	455	Catalase																			34.5573	6.26545	5				18.3305	2.57026	4	21.4164	11.4548	4			0.00193783	1.88524	0.0629225	1.61359
P17336	422 423	Catalase							29.5423	20.3028	5	32.3506	16.985	4							58.0951	5.47612	5	61.8069	6.05644	4	22.2347	2.32846	5	24.7238	13.8378	5	0.366544	0.939945	8.82e-07	2.61282	0.00103439	2.34976					0.447035	1.32866	0.480684	1.30848	0.831486	0.913194
P17704	35	40S ribosomal protein S17	6.22006	2.11197	3	6.96879	1.05213	4	15.2201	12.7843	4	32.6988	12.6087	5	0.558466	0.892559	0.29134	0.408675	0.0128664	0.190223	14.0382	6.12649	4	8.22863	0.627808	5	18.3866	5.57727	3	18.598	11.2407	4	0.0691877	1.70602	0.379834	0.763502	0.502986	0.754824	0.0924885	0.44308	0.0596123	0.846896	0.709546	0.827779	0.124378	1.75819	0.0790406	0.465462
P18930	41	NADH-ubiquinone oxidoreductase chain 3	6.88848	1.42608	4	8.73365	1.57712	5	14.7297	9.83033	4	30.0525	13.1767	5	0.112141	0.788729	0.165465	0.46766	0.010668	0.229215	10.8804	1.92282	3	8.4891	0.28756	4	13.4006	6.69725	4	13.2682	9.84259	4	0.0523737	1.28169	0.562856	0.811934	0.702254	0.820033	0.0245011	0.63311	0.771397	1.02881	0.830582	1.09918	0.072884	2.265	0.0954584	0.490131	10.0677
P19967	409	Cytochrome b5-related protein							7.28123	4.47314	3	26.5688	7.22295	5																															0.222925		0.00634177	0.274051
P20228	89	Glutamate decarboxylase	12.6861	7.02314	4	11.5427	6.12701	4	16.6465	12.8078	4	37.9074	12.7598	4	0.814357	1.09906	0.607172	0.762086	0.0134132	0.33466	21.0562	4.11953	3							26.5143	16.235	4					0.601889	0.794147	0.128926	0.602487					0.31209	1.4297	0.0569035	0.439136
P20477	382 388	Glutamine synthetase 1; mitochondrial	23.5982	10.1488	5	31.4744	0.591006	3	24.4554	18.3669	4	44.7779	6.74428	4	0.241172	0.749758	0.931115	0.964945	0.00913405	0.527004	25.5991	6.87973	4	28.3613	7.53565	4	32.544	4.7624	3	31.3509	13.479	4	0.607733	0.902608	0.197556	0.7866	0.475961	0.816535	0.74722	0.921834	0.516954	1.10976	0.499119	0.751457	0.125082	1.42828	0.0830405	0.546149
P20478	105	Glutamine synthetase 2 cytoplasmic	16.9541	9.45546	5	21.1246	4.78981	5	22.0579	6.43127	4	35.5994	11.3044	5	0.404615	0.802577	0.389566	0.768619	0.0221852	0.476248	26.3567	7.41033	5	24.6869	4.49856	5	23.4657	3.28077	5	25.9823	11.0257	5	0.678043	1.06764	0.448084	1.1232	0.951287	1.01441	0.118208	0.643256	0.260016	0.855701	0.680475	0.940005	0.210361	1.37014	0.0718226	0.619615	14.9944
P20478	123	Glutamine synthetase 2 cytoplasmic	19.3625	10.789	5	25.2155	4.13297	5	15.6972	10.8946	5	29.6283	13.0287	5	0.29011	0.767881	0.607513	1.23349	0.211824	0.653513	29.1508	6.81445	5	27.0076	2.43785	5	16.191	2.92815	5	18.7892	9.73994	5	0.52647	1.07936	0.00449917	1.80043	0.0871122	1.55146	0.12465	0.664217	0.427876	0.933644	0.924438	0.969502	0.174569	1.57688	0.103969	0.529806	20.4423
P20478	189	Glutamine synthetase 2 cytoplasmic							13.8873	10.0865	5	29.48	11.2237	5																															0.515656		0.049646	0.471076
P20478	327	Glutamine synthetase 2 cytoplasmic	10.3111	6.56691	5	13.3471	3.8852	5	16.1657	10.6108	5	31.6493	14.0522	5	0.399575	0.772533	0.324788	0.637838	0.0152055	0.325791	20.0452	6.424	5	15.9044	1.88509	3	17.4777	3.99416	5	18.9691	9.07459	5	0.330586	1.26036	0.469649	1.1469	0.834082	1.05673	0.0452917	0.514391	0.336665	0.83921	0.802347	0.92493	0.128516	1.66846	0.0848331	0.510774	13.5027
P21914	75	Succinate dehydrogenase [ubiquinone]iron-sulfur subunit; mitochondrial							10.2202	11.1369	5	28.8067	14.0041	5							17.4986	2.75973	3				18.4613	9.75943	4	19.5392	13.1192	4			0.877301	0.947852	0.805876	0.895566					0.283153	0.553598	0.34459	1.4743	0.0487073	0.354784
P21914	252 258	Succinate dehydrogenase [ubiquinone]iron-sulfur subunit; mitochondrial	30.8529	19.2707	5	39.8514	7.72404	5	24.0233	17.4275	5	40.5238	11.1698	5	0.360837	0.774198	0.572901	1.28429	0.360053	0.761353	42.3805	4.62618	5	41.0216	6.66201	5	25.1368	4.03143	5	27.5906	9.55015	5	0.717675	1.03313	0.000236933	1.686	0.0143039	1.53605	0.229592	0.727997	0.804009	0.971473	0.892736	0.955702	0.0846233	1.46875	0.11253	0.592819
P22700	471	Calcium-transporting ATPase sarcoplasmic/endoplasmic reticulum type	6.09854	3.37722	5	6.8599	2.48657	5	14.4072	11.665	5	26.6524	7.94597	5	0.69543	0.889013	0.16458	0.423299	0.00070831	0.228818	10.5705	4.84229	5	9.07035	2.45346	5	16.9507	5.94234	5	22.7616	12.5625	5	0.553804	1.16538	0.0997516	0.623599	0.077485	0.464398	0.12876	0.576942	0.194806	0.756299	0.675444	0.849946	0.574487	1.17094	0.0883499	0.540558
P22700	561	Calcium-transporting ATPase sarcoplasmic/endoplasmic reticulum type				20.4687	5.93344	4	16.9539	11.5093	5	31.7613	10.9664	5							20.1643	2.30214	4	16.6728	1.54814	4	21.7339	3.09089	5	23.2781	12.3272	4	0.0454675	1.20941	0.427853	0.927781	0.637133	0.866234			0.261938	1.22767	0.395966	0.780069	0.310546	1.36443	0.0708114	0.533792
P22700	636	Calcium-transporting ATPase sarcoplasmic/endoplasmic reticulum type	5.32399	3.30095	5	7.53437	2.46565	5	9.40141	10.6298	5	22.5515	7.38413	5	0.264611	0.706627	0.436429	0.566297	0.00142199	0.236081	9.43038	3.92725	4	6.34717	2.38301	5	16.2717	6.75177	5	15.0972	9.80754	5	0.186579	1.48576	0.117508	0.579556	0.317383	0.624646	0.131283	0.564557	0.46109	1.18704	0.257226	0.577776	0.211599	1.49376	0.052736	0.416886
P22700	344 349	Calcium-transporting ATPase sarcoplasmic/endoplasmic reticulum type	27.8006	20.1436	4	19.7222	8.20838	5	23.0448	12.328	5	41.0258	4.60451	5	0.435887	1.40961	0.673861	1.20637	0.19155	0.677636	23.0339	3.66417	5	23.8506	10.9439	5	31.1018	5.91888	5	32.1974	12.6932	5	0.878192	0.965758	0.0320361	0.740596	0.159512	0.715395	0.614255	1.20694	0.518826	0.826907	0.224175	0.740946	0.181878	1.2742	0.0156947	0.561713
P22769	42	Proteasome subunit alpha type-7-1	15.2228	5.04911	5	17.3754	4.46636	5				36.5392	11.0637	3	0.495503	0.876111			0.00856531	0.416616	22.592	6.7808	4	17.4328	1.97194	4				20.4432	4.77401	3	0.194267	1.29595			0.661878	1.10511	0.102699	0.673813	0.981801	0.996712			0.0817029	1.78735
P23779	115	Cystatin-like protein							43.202	5.11856	5	50.5825	12.84	5													31.5416	14.7423	4	29.8945	6.75685	3											0.138501	1.36968	0.0445316	1.69204	0.266702	0.85409
P25007	103	Peptidyl-prolyl cis-trans isomerase	7.05752	3.15141	5	12.6322	5.45176	4	13.4005	9.82906	5	31.8621	12.7639	5	0.0939986	0.558694	0.206677	0.526662	0.00292073	0.221502	13.2894	4.83992	4	8.59725	2.94621	3	16.8013	7.04226	4	17.9907	8.0192	5	0.202177	1.54577	0.442522	0.790974	0.339656	0.738683	0.0515781	0.531063	0.304212	1.46933	0.580234	0.797583	0.0736235	1.77104	0.033516	0.420576
P25007	125	Peptidyl-prolyl cis-trans isomerase	12.9857	3.14003	5	14.6307	4.92705	5	15.6261	10.1065	5	26.0691	10.5013	5	0.546528	0.887566	0.592199	0.83103	0.0284016	0.498127	18.8458	4.99939	5	16.7264	2.14505	5	16.4972	3.97585	5	18.2466	5.70808	5	0.409051	1.12671	0.434806	1.14236	0.864222	1.03284	0.0572238	0.689053	0.408612	0.874712	0.862116	0.947195	0.181495	1.42871	0.14778	0.599409	12.2811
P29613	42	Triosephosphate isomerase	28.8595	14.7225	5	34.3115	9.60447	5	15.9099	9.40781	5	30.0907	14.2862	5	0.507612	0.841103	0.136041	1.81394	0.896561	0.959084	39.0484	5.40896	5	42.0131	4.71556	5	17.2221	4.54677	5	15.9512	5.8536	5	0.382596	0.929434	0.000123663	2.26734	0.000192085	2.448	0.184412	0.739071	0.146169	0.816686	0.785968	0.923802	0.0747537	1.88643	0.100896	0.52873	24.2474
P29613	125	Triosephosphate isomerase	15.0691	10.0191	5	19.588	5.83596	5	20.4185	11.8873	5	33.4665	9.42069	5	0.408899	0.769307	0.463761	0.738014	0.0173002	0.450276	22.6478	6.63348	5	20.6512	5.14029	5	20.7334	6.56167	5	23.9587	10.4911	5	0.609182	1.09668	0.658594	1.09233	0.819238	0.945283	0.196127	0.66537	0.767636	0.948515	0.959919	0.984814	0.170037	1.39684	0.0906138	0.610118	13.0563
P29829	32	Guanine nucleotide-binding protein subunit beta-2							16.063	12.1477	4	33.4441	7.74699	5													17.9151	4.46635	3	15.2192	6.67427	3											0.814859	0.896621	0.0150554	2.19749	0.034234	0.480295
P29829	282	Guanine nucleotide-binding protein subunit beta-2	26.3292	5.31144	4				17.6975	9.18002	5	28.4873	10.1462	5			0.14133	1.48774	0.713776	0.924244	34.5395	7.57556	4				19.1643	2.99119	4	20.3336	9.02806	4			0.00922889	1.80228	0.0525179	1.69865	0.126279	0.762291			0.770503	0.923459	0.24965	1.401	0.115864	0.621241
P31009	165	40S ribosomal protein S2	33.2299	13.5745	3	43.4544	10.8253	5	16.0658	12.7803	5	25.8477	10.7575	5	0.280757	0.764707	0.121794	2.06837	0.42347	1.28561	37.4839	7.29507	5	38.8198	3.72378	5	16.4446	4.36084	4	18.0024	11.7165	4	0.724766	0.965585	0.00147863	2.2794	0.0179621	2.08215	0.57563	0.886513	0.391776	1.11939	0.95686	0.976962	0.330247	1.43579	0.226765	0.621555
P31409	186	V-type proton ATPase subunit B	9.60731	1.6061	3	10.2437	3.95499	5	14.0768	9.71998	5	32.5275	12.0356	5	0.804034	0.937879	0.472762	0.682494	0.0190857	0.29536	14.4595	3.58958	5	11.6515	1.77163	5	16.6639	4.84521	4	22.1859	12.8328	4	0.155382	1.241	0.456981	0.867719	0.233272	0.651745	0.0739374	0.664427	0.488294	0.879171	0.644584	0.844748	0.253225	1.46613	0.0285016	0.432765
P35381	243	ATP synthase subunit alpha; mitochondrial	11.4001	2.14953	5	12.2725	2.14695	5	12.7718	10.3341	5	24.8291	7.60366	5	0.538768	0.928915	0.778769	0.892604	0.00523496	0.459144	16.5041	4.58113	5	13.4336	1.38393	5	16.6224	2.35166	5	18.41	7.87708	5	0.189296	1.22857	0.960261	0.992878	0.652471	0.89647	0.0541163	0.690747	0.339187	0.913569	0.440048	0.768344	0.226227	1.34867	0.0687872	0.514387	8.81529
P35381	489	ATP synthase subunit alpha; mitochondrial	11.4929	4.55832	5	16.5943	4.17484	5	16.7629	10.692	5	31.4622	9.39398	5	0.102193	0.692584	0.340337	0.685617	0.00270045	0.365293	17.0259	6.57626	5	17.5737	6.74223	5	23.2706	5.73715	5	24.6919	9.88308	5	0.899726	0.968827	0.148261	0.731648	0.186737	0.689533	0.160643	0.675028	0.789419	0.944268	0.264749	0.720349	0.299136	1.27419	0.0497363	0.532795
P35415	368	Paramyosin; long form	11.5327	2.92013	5	11.195	1.06991	5	19.2548	9.43905	4	29.8175	6.01785	4	0.814257	1.03017	0.122817	0.598953	0.000523233	0.386776	14.9305	4.82758	5	18.369	7.57644	4	18.4937	3.62792	5	19.4389	8.46656	4	0.432655	0.812809	0.223551	0.80733	0.344901	0.768073	0.215008	0.772426	0.0708748	0.60945	0.871466	1.04115	0.0926422	1.53391	0.108074	0.645754
P35416	545	Paramyosin; short form	8.18065	1.58683	4	10.5718	2.41151	3	20.4149	7.25146	5	29.17	6.92591	5	0.170868	0.773816	0.0136952	0.400721	0.000622943	0.280448	14.9775	3.39882	5	15.3879	8.31624	4	20.9931	3.27003	5	21.7284	10.7067	4	0.921901	0.973329	0.0214137	0.713449	0.219631	0.689306	0.00811261	0.546196	0.384561	0.687022	0.87491	0.972456	0.245343	1.34248	0.0866804	0.699859
P41044	214	Calbindin-32	7.4669	3.35656	5	7.66788	1.96074	4				31.3584	14.4837	5	0.919042	0.973789			0.00705103	0.238115	13.4625	4.08182	5	7.79788	1.85154	4				23.4413	6.86963	4	0.0382576	1.72643			0.0294471	0.574309	0.0348791	0.554643	0.926333	0.983329			0.351921	1.33774
P41964	59	Drosomycin				98.9017	0.51809	5	41.5417	9.31441	5	50.7414	11.6526	5							96.7461	0.76549	4	97.9248	1.41883	5	29.4989	12.219	5	35.2957	16.5526	4	0.181316	0.987963	1.25636e-05	3.27965	0.000308874	2.74102			0.186157	1.00998	0.117756	1.40824	0.143178	1.43761	0.205228	0.818694
P46461	10	Vesicle-fusing ATPase 1	21.8986	8.64132	4	18.2912	2.67077	5	69.6333	11.8166	3				0.40036	1.19722	0.00155962	0.314485						22.6251	4.19058	3	38.336	16.9289	3	75.5052	28.015	3									0.118292	0.808445	0.0584462	1.8164
P48148	107	Ras-like GTP-binding protein Rho1	11.7945	5.09059	5	14.9636	4.25387	5	16.8739	10.0718	5	25.0311	10.3466	5	0.316611	0.788215	0.343675	0.698981	0.033294	0.471196	18.2822	3.50428	5	16.7952	2.71192	5	14.6328	4.17018	5	13.5008	5.23213	5	0.4745	1.08854	0.172483	1.2494	0.127974	1.35416	0.0468746	0.645136	0.440364	0.890944	0.657972	1.15315	0.0568515	1.85404	0.24208	0.674118	15.0012
P48375	77	12 kDa FK506-binding protein	7.70245	2.10129	5	9.53416	1.53159	5	26.7379	16.8401	5	34.4655	11.9244	5	0.153864	0.80788	0.0364771	0.288072	0.00113155	0.223483	17.0704	6.70221	5	10.4039	2.13932	4	29.0045	8.78605	5	25.342	9.66618	5	0.100585	1.64077	0.0421876	0.588544	0.154491	0.673602	0.0175386	0.451216	0.498604	0.9164	0.796349	0.921854	0.220492	1.36001	0.426672	0.775788	9.19904
P48554	157	Ras-related protein Rac2							18.3583	6.65078	4	34.179	7.97153	4													25.1449	3.49537	3	27.4003	11.0186	4											0.17381	0.730101	0.35731	1.2474	0.0225749	0.537122
P48610	201	Arginine kinase	12.7557	6.25967	5	16.0067	3.91974	5	14.1417	11.0179	5	28.9003	12.7904	5	0.353803	0.796894	0.812934	0.901987	0.0349743	0.441368	20.5712	4.66675	5	18.449	3.26835	5	16.725	2.91819	5	17.216	6.4257	5	0.429062	1.11503	0.15678	1.22997	0.37246	1.19489	0.055575	0.620074	0.315821	0.867622	0.625977	0.845548	0.105393	1.67869	0.0863423	0.489329	10.5213
P48610	222	Arginine kinase	8.38217	4.12242	5	9.60897	3.13432	5	18.8807	10.9547	5	33.0262	10.1696	5	0.61069	0.872328	0.0798136	0.443954	0.00102461	0.253804	14.4235	5.62313	5	11.9031	2.9211	4	21.4529	6.90422	4	24.1723	12.437	5	0.446719	1.21174	0.135096	0.672333	0.148908	0.596693	0.0886917	0.581148	0.298386	0.807264	0.696563	0.880102	0.252815	1.36628	0.067232	0.57169	6.49116
P48610	271	Arginine kinase	13.0065	5.01768	5	15.8443	3.4078	5	15.6201	11.7685	5	29.6428	10.3287	5	0.326071	0.820898	0.659969	0.832683	0.0118855	0.438777	18.8952	4.29057	5	16.1966	1.73449	5	17.7914	4.42083	5	18.033	8.67957	5	0.228538	1.16661	0.699178	1.06204	0.847141	1.04781	0.0812089	0.688352	0.841914	0.978247	0.709403	0.877954	0.0905264	1.6438	0.0802037	0.526943	9.18555
P49455	25	Tropomyosin-1, isoforms 33/34	5.25693	2.46543	5	7.14939	2.1715	5	28.6454	10.3715	5	39.6486	11.2184	5	0.233739	0.735297	0.00118503	0.183517	0.000153461	0.132588	14.1038	8.4655	5	9.53012	0.875725	5	24.2904	10.2148	5	33.3662	17.0379	5	0.26385	1.47992	0.124326	0.580635	0.0533921	0.422698	0.0551151	0.372731	0.0525949	0.75019	0.522349	1.17929	0.510526	1.18829	0.145976	0.722483
P49455	268	Tropomyosin-1, isoforms 33/34	9.9471	2.15797	5	9.50709	1.45674	5	20.143	8.8078	5	33.4137	10.4319	5	0.715339	1.04628	0.036139	0.493825	0.0011556	0.297695	14.6253	7.04936	5	11.1982	1.52051	5	21.1868	3.955	5	20.3864	7.96571	4	0.318966	1.30604	0.107046	0.690305	0.287196	0.717405	0.19368	0.680129	0.110255	0.848982	0.815067	0.950734	0.0790466	1.63902	0.0614849	0.602836	7.57307
P52029	408	Glucose-6-phosphate isomerase	7.64078	3.07159	5	8.91762	3.37332	5	13.7232	11.3988	5	25.248	10.1413	5	0.548874	0.856819	0.282553	0.556779	0.00590908	0.302629	12.2888	3.00194	5	10.9478	1.85107	5	18.2606	6.14241	5	14.5411	9.5546	4	0.419927	1.12249	0.0865675	0.672969	0.629328	0.845106	0.0418566	0.621768	0.271966	0.814555	0.455866	0.75152	0.150744	1.73632	0.129679	0.543535	7.8959
P52029	536	Glucose-6-phosphate isomerase	6.72556	1.66353	5	7.03602	2.22444	5	16.68	12.6671	5	32.1388	11.037	5	0.808945	0.955876	0.119635	0.403212	0.000940084	0.209266	10.211	3.6587	5	8.17502	1.53603	5	18.9018	6.56784	5	24.6098	13.1949	5	0.284399	1.24905	0.032372	0.540214	0.0465825	0.414918	0.0884613	0.658657	0.37369	0.860674	0.736681	0.882453	0.356408	1.30594	0.073652	0.518998
P52034	91	6-phosphofructokinase	5.14549	2.80347	5	6.5032	2.52448	5				25.1068	9.44678	3	0.444227	0.791224			0.00361148	0.204944	11.1644	4.44213	4	7.38724	1.70537	4	14.3134	4.44098	5	20.2788	4.99784	3	0.16347	1.51131	0.325658	0.779997	0.0510125	0.550545	0.0413835	0.460884	0.569894	0.880329			0.477674	1.23808			6.57991
P52034	353	6-phosphofructokinase	23.1773	1.47614	3				13.2244	10.0584	4	24.6048	11.1229	3			0.157666	1.75262	0.836386	0.941984	15.1604	0.810226	3	18.4554	4.39756	4				17.1866	8.49965	4	0.265812	0.821465			0.704488	0.88211	0.00117957	1.5288					0.359691	1.43163	0.214988	0.537473
P52034	422	6-phosphofructokinase	16.5053	4.34425	5	16.7199	5.37194	5	16.5206	9.96499	5	26.1074	8.10233	5	0.946334	0.987166	0.997575	0.999077	0.0477537	0.632208	22.7445	3.42174	5	19.9331	2.72515	5	16.7599	3.65416	5	15.6254	7.67976	4	0.188621	1.14104	0.028225	1.35708	0.102613	1.45562	0.0356513	0.725684	0.267122	0.8388	0.961023	0.98572	0.0892339	1.67084	0.133646	0.632792	12.1845
P52034	663	6-phosphofructokinase	9.4402	2.99064	5	12.7245	2.38415	5	20.1648	12.9756	4	32.936	9.94756	5	0.0910988	0.741894	0.111771	0.468152	0.000979612	0.286622	17.0231	6.13495	5	11.3187	0.81717	4	20.8615	5.24969	5	22.6323	12.1149	4	0.111314	1.50398	0.318832	0.816008	0.39302	0.752161	0.0378537	0.554552	0.301785	1.1242	0.914912	0.966606	0.202695	1.45527	0.137213	0.612242
P52034	712	6-phosphofructokinase	10.9579	4.88903	4	10.7452	2.27928	4	11.5698	11.0811	5	26.5401	10.2445	5	0.9397	1.0198	0.921822	0.947108	0.0276114	0.412881	13.6537	3.58522	5	11.1714	2.41449	5	14.5569	5.30494	5	17.4265	11.7725	4	0.235043	1.2222	0.7605	0.937951	0.513335	0.783498	0.369878	0.80256	0.795294	0.961845	0.601486	0.794801	0.253721	1.52297	0.0573468	0.435939	7.12958
P54385	245	Glutamate dehydrogenase, mitochondrial	8.75526	5.6343	5	11.1095	3.42034	5	13.2921	10.0658	5	26.3543	8.17802	5	0.447533	0.788085	0.404809	0.658683	0.00416187	0.332214	15.9604	6.3097	5	12.8462	1.78873	5	16.6687	3.93099	5	18.6726	9.39503	5	0.319327	1.24242	0.836615	0.957506	0.606622	0.854752	0.0933065	0.548561	0.343837	0.864812	0.504531	0.797425	0.20521	1.41139	0.0543884	0.50436	9.15771
P54611	136	V-type proton ATPase subunit E	5.74697	3.28336	5	6.88152	3.03589	5	19.0714	13.3685	5	34.2749	13.7164	5	0.586062	0.835131	0.0623639	0.30134	0.0019425	0.167673	10.6162	3.96847	5	9.55772	3.51373	5	17.7456	4.27414	5	19.4038	7.64602	5	0.66705	1.11075	0.0257138	0.598244	0.0519904	0.547119	0.0674632	0.541339	0.233521	0.719996	0.837996	1.07471	0.0670828	1.7664	0.113828	0.556424	7.88749
P61851	7	Superoxide dismutase [Cu-Zn]	43.6875	11.2174	4	45.7333	7.35069	5	25.4761	10.2101	5	38.3633	11.7517	5	0.750215	0.955268	0.038199	1.71485	0.513232	1.13878	47.5728	9.15728	5	45.9605	5.27056	5	23.8072	6.49371	5	30.4612	15.445	5	0.741733	1.03508	0.00147574	1.99826	0.065694	1.56175	0.583989	0.91833	0.956579	0.995056	0.765648	1.0701	0.389185	1.25942	0.101308	0.664073	32.2991
P61851	35	Superoxide dismutase [Cu-Zn]	48.7168	24.7459	5	59.9234	4.07012	5	24.3696	7.75722	5	35.7908	11.4414	5	0.34695	0.812985	0.0690106	1.99909	0.320021	1.36115	58.0586	2.47622	5	57.6725	2.08671	4	26.2956	4.56014	5	29.2134	11.4618	5	0.810978	1.00669	7.82155e-07	2.20792	0.000573437	1.98739	0.425332	0.839098	0.352076	1.03903	0.645009	0.926753	0.390332	1.22515	0.101861	0.680888	45.3015
P61851	56	Superoxide dismutase [Cu-Zn]	65.6221	9.56945	3	64.7687	8.69778	4	33.2259	5.51235	4	47.3533	16.1459	5	0.906617	1.01318	0.00227214	1.97503	0.130676	1.3858	68.5916	8.46528	4	67.8779	0.678571	5				35.8649	7.81963	3	0.853817	1.01052			0.00341786	1.9125	0.681211	0.956707	0.444216	0.954194			0.302037	1.32032	0.141964	0.701661	62.7882
P61851	92	Superoxide dismutase [Cu-Zn]	41.7035	16.2498	3	46.6429	8.20944	4	27.0303	8.26866	5	33.1737	7.98906	5	0.615499	0.894101	0.132823	1.54284	0.346139	1.25712	45.3242	8.16335	4	45.5924	5.10384	5	22.7797	8.27611	4	25.6857	7.87543	4	0.953329	0.994118	0.00818286	1.98968	0.0134234	1.76457	0.710609	0.920115	0.81966	1.02304	0.468702	1.1866	0.202596	1.29152	0.266389	0.81481	27.9563
P61851	145	Superoxide dismutase [Cu-Zn]	46.5585	11.6904	3	46.7422	6.5603	5	35.108	5.91132	5	40.3115	15.1874	5	0.977655	0.996069	0.107711	1.32615	0.566795	1.15497	60.1124	8.57499	5	52.7621	3.35143	5	25.6191	7.42539	5	35.6031	16.1135	5	0.112058	1.13931	0.000137873	2.34639	0.0170076	1.6884	0.104936	0.774524	0.105079	0.885904	0.0558116	1.37038	0.647161	1.13225	0.495554	0.870916	54.4337
P80455	46	40S ribosomal protein S12	9.08952	5.61694	5	9.88794	1.59734	5	21.8528	14.179	5	39.9357	17.1557	5	0.767618	0.919253	0.0982087	0.415944	0.00508325	0.227604	15.7793	4.91849	5	10.8167	3.68617	5	29.4006	6.84835	4	23.9148	12.0353	4	0.108658	1.45879	0.01018	0.536701	0.206538	0.659815	0.0800694	0.57604	0.619164	0.914133	0.365084	0.743277	0.159514	1.66992	0.106784	0.547198	9.64491
P80455	57	40S ribosomal protein S12							22.5424	10.3639	4	45.7889	15.2593	5													31.358	2.01224	3	28.0652	11.2286	4											0.214828	0.718872	0.0946956	1.63152	0.0359705	0.492311
P83967	286	Actin; indirect flight muscle	17.0162	6.22188	5	21.4996	3.88738	5	23.3426	8.66442	5	34.0767	9.76772	5	0.208949	0.791464	0.22139	0.728975	0.0109556	0.499349	24.5233	6.1395	5	20.0225	1.59818	5	21.8132	5.61189	5	27.3462	11.4903	5	0.151314	1.22479	0.487047	1.12424	0.641006	0.896773	0.0910544	0.693876	0.454609	1.07377	0.748942	1.07011	0.347534	1.24612	0.103317	0.685002	15.3629
P83967	258 273	Actin; indirect flight muscle	17.3373	6.1145	5	19.5046	4.13119	5	22.6977	15.7751	5	40.6616	5.98518	5	0.529798	0.888886	0.498784	0.763838	0.000290913	0.426381	24.1184	6.71495	5	20.5958	3.22273	5	30.1065	5.3496	5	29.1155	13.0848	5	0.321154	1.17103	0.157474	0.801103	0.469195	0.828369	0.133548	0.718844	0.653851	0.947018	0.349083	0.753913	0.110509	1.39656	0.0444943	0.558209
P91928	302	Putative mitochondrial inner membrane protein	18.8877	7.07055	5	23.7088	9.7597	3	17.6479	10.981	5	34.7111	11.5081	5	0.444451	0.796655	0.837204	1.07025	0.0306686	0.544141							20.4906	4.26709	5	25.2917	11.9483	5											0.604193	0.861269	0.239891	1.37243	0.0432664	0.508423
P91929	86	NADH dehydrogenase [ubiquinone]1 alpha subcomplex subunit 10; mitochondrial	6.95763	3.36541	5	9.66184	2.45132	5	20.3372	9.3736	5	29.1849	10.7951	5	0.184476	0.720114	0.0169695	0.342114	0.00230071	0.238398	13.8553	6.9047	5	9.81538	1.81739	5	18.7083	6.7188	5	22.5196	10.6133	5	0.241398	1.41159	0.292657	0.740595	0.164512	0.615254	0.0795276	0.502164	0.913194	0.984358	0.760228	1.08706	0.353703	1.29597	0.203797	0.696839	7.04208
P91929	139	NADH dehydrogenase [ubiquinone]1 alpha subcomplex subunit 10; mitochondrial	11.4485	6.80904	5	14.6935	3.33438	5	16.4849	12.6687	5	28.6108	11.3051	5	0.36656	0.779153	0.456171	0.694483	0.0196533	0.400147	18.5841	5.17463	5	16.8853	2.23762	5	15.1868	3.28509	5	16.3611	7.92583	5	0.519424	1.10061	0.250327	1.2237	0.613716	1.13587	0.0990598	0.616036	0.257034	0.870196	0.83004	1.08547	0.0825493	1.74871	0.148959	0.576179	12.6149
P91938	142	Thioredoxin reductase 1, mitochondrial	16.5547	9.82784	4	22.4163	6.07576	4	16.1847	11.1449	5	34.5074	11.5805	5	0.349438	0.73851	0.959958	1.02286	0.0432497	0.479742	26.7914	6.29781	5	22.7886	4.92139	5	21.4309	6.42147	4	22.7107	11.6302	4	0.295265	1.17565	0.248657	1.25013	0.519873	1.17969	0.0982419	0.617909	0.921693	0.983663	0.4336	0.755203	0.173359	1.51944	0.0342186	0.46902
P91938	479	Thioredoxin reductase 1, mitochondrial	21.3813	3.44858	5	23.0513	2.45361	4	23.315	7.24658	4	34.7685	10.1407	4	0.442963	0.927551	0.610849	0.917064	0.0265972	0.614962				19.4712	2.38879	3	25.4825	3.55485	4	28.3523	11.1019	4									0.111394	1.18387	0.610529	0.914939	0.426174	1.2263	0.115718	0.670577
P92177	97	14-3-3 protein epsilon	11.0799	2.57908	5	13.6344	4.90446	5	12.3041	10.9001	4	28.1023	14.5788	4	0.332769	0.812639	0.81221	0.9005	0.0351689	0.394269	16.7843	14.6004	5	9.79912	0.890234	4	18.6316	11.306	3	20.9658	11.1147	4	0.377485	1.71283	0.858486	0.900849	0.651603	0.800555	0.414649	0.660133	0.171474	1.39139	0.4877	0.660389	0.465823	1.34039	0.133289	0.437833
P92177	111	14-3-3 protein epsilon	8.86209	4.31758	4	13.1952	3.04921	4	17.9745	13.0731	5	30.4966	12.5687	5	0.15221	0.671613	0.227862	0.493037	0.013989	0.290592	14.9143	6.14848	5	12.7081	3.14585	5	16.0133	4.8778	4	19.1985	9.82182	4	0.495354	1.17361	0.779845	0.931373	0.44731	0.776847	0.141172	0.5942	0.821759	1.03833	0.786456	1.12248	0.185529	1.58849	0.161168	0.589393
Q00637	36	Superoxide dismutase [Mn]; mitochondrial	12.1955	5.27097	5	11.9813	2.07808	5	17.6101	10.7055	5	30.8146	9.71307	5	0.934724	1.01787	0.339972	0.692525	0.0054862	0.395769	13.4452	4.27626	5	10.9822	0.831315	5	19.0205	5.77393	5	21.649	11.1521	5	0.241746	1.22426	0.120942	0.706879	0.163116	0.621051	0.691365	0.907051	0.347451	1.09097	0.801973	0.925852	0.203208	1.42337	0.0753689	0.571487	9.78727
Q06559	136	40S ribosomal protein S3							8.48473	7.53462	3	28.2534	9.60809	5																15.1647	7.02898	3													0.0887673	1.8631	0.0234678	0.300308
Q0E8V7	39	IP17740p				88.6598	3.64244	3	38.4674	3.58629	4	55.5762	11.3518	5													36.2722	13.6916	5														0.766792	1.06052	0.0287273		0.0241031	0.692155
Q24046	143 155 165	Sodium/potassium-transporting ATPase subunit beta-1				81.2518	2.78443	3																69.7192	4.44902	4															0.0113901	1.16542
Q24048	165	Sodium/potassium-transporting ATPase subunit beta-2							32.9663	3.29626	5	46.4366	17.3557	5							77.3428	12.122	3	84.4641	5.5395	4	30.8248	5.30936	4	23.3625	9.78144	3	0.337115	0.915688	0.000916333	2.50911	0.00387658	3.31056					0.479714	1.06947	0.0837474	1.98766	0.126588	0.709919	70.8709
Q24048	153 165	Sodium/potassium-transporting ATPase subunit beta-2				78.7499	6.14059	4	48.8848	6.58092	3										87.4416	0.992667	3				44.8282	9.38004	4	41.2894	15.1874	4	0.0133215		0.000607379	1.95059	0.00367829	2.11777					0.553766	1.09049
Q24251	48	ATP synthase subunit d; mitochondrial	17.522	8.74317	5	11.0097	7.56321	5	32.8394	13.1979	5	36.3893	5.42072	5	0.243309	1.5915	0.0624491	0.533567	0.00343271	0.481515	10.123	3.44072	5	11.687	6.13764	5	24.5153	5.14114	4	26.445	6.75982	5	0.632552	0.86618	0.00148981	0.412925	0.00133549	0.382795	0.116296	1.73091	0.880299	0.942051	0.277095	1.33954	0.0333207	1.37604	0.593186	0.902445	7.42351
Q24400	51	Muscle LIM protein Mlp84B	43.7552	6.98226	3	41.4933	9.07098	4	19.3289	10.9468	5	34.1999	11.6616	5	0.735759	1.05451	0.0142972	2.26371	0.25264	1.2794	40.5455	9.51175	4	39.4578	7.00662	5	20.9344	5.3632	5	24.4705	12.2671	4	0.848401	1.02757	0.00564332	1.93679	0.0837529	1.65692	0.645378	1.07916	0.714264	1.05159	0.775877	0.923311	0.263304	1.3976	0.0712271	0.565176	24.1897
Q24400	120	Muscle LIM protein Mlp84B	40.5803	22.7522	5	50.43	4.86571	5	15.3132	10.9694	5	26.7315	10.7419	5	0.371548	0.804687	0.0556996	2.65002	0.253364	1.51807	49.4679	6.03427	5	48.3878	2.81341	5	15.5837	1.42179	5	18.9368	12.0057	5	0.726207	1.02232	1.86472e-06	3.17433	0.000952254	2.61225	0.423044	0.820337	0.440048	1.0422	0.95773	0.982641	0.310823	1.41161	0.134885	0.572853
Q24400	195	Muscle LIM protein Mlp84B	18.6586	6.99571	5	25.8626	3.51797	5	17.6811	12.1627	5	30.8078	9.25374	5	0.0736832	0.721452	0.880069	1.05528	0.0472808	0.605646	24.1636	6.24363	5	20.4426	4.22378	5	19.0122	4.65269	5	23.4415	11.8044	5	0.301783	1.18202	0.177319	1.27095	0.906744	1.0308	0.225668	0.77218	0.0585565	1.26513	0.824946	0.929989	0.304083	1.31424	0.091031	0.573918	13.8981
Q24400	222	Muscle LIM protein Mlp84B	32.7652	19.5165	5	42.0873	6.45787	5	18.3377	12.9138	5	28.1885	11.3239	5	0.34027	0.778507	0.205354	1.78676	0.662201	1.16236	42.1771	4.14389	5	43.318	2.60798	5	15.5944	3.2207	5	17.3107	9.09284	5	0.616429	0.97366	3.32709e-06	2.70463	0.000531907	2.43648	0.322316	0.77685	0.703062	0.971588	0.657136	1.17592	0.132492	1.62839	0.235587	0.65054	33.6925
Q24400	225	Muscle LIM protein Mlp84B	40.6233	11.882	3	50.3108	0.748037	3	18.0617	10.1574	5	31.8814	14.6073	5	0.231525	0.807447	0.028414	2.24914	0.417744	1.2742	41.4481	5.78245	5	45.6094	3.47565	4	18.8172	2.31582	4	14.653	6.60902	3	0.248451	0.908762	0.00016391	2.20267	0.000928135	2.82865	0.896559	0.980101	0.0740993	1.10308	0.889637	0.959851	0.108564	2.17576	0.120619	0.566528
Q24400	271	Muscle LIM protein Mlp84B	40.8293	23.2848	5	52.8628	7.4749	5	20.1884	10.6477	5	36.0494	13.8246	5	0.30321	0.772364	0.109112	2.02241	0.703378	1.13259	53.4273	7.04063	5	54.4363	3.12225	5	20.3784	4.27265	5	23.8987	14.3963	4	0.777034	0.981466	1.89427e-05	2.62177	0.00476764	2.23557	0.280257	0.764203	0.675534	0.971096	0.971381	0.990681	0.238971	1.50842	0.0765626	0.560022	40.0738
Q24400	51 60	Muscle LIM protein Mlp84B	37.2352	17.8238	4	48.6422	3.38498	5							0.197601	0.765491					50.1837	4.86248	5	53.2665	2.57388	4	38.7022	4.74859	3				0.293139	0.942125	0.0172811	1.29666			0.158614	0.741977	0.0591964	0.913185
Q24498	3779	Ryanodine receptor 44F	26.0069	6.52728	5	35.6355	9.94868	4	35.4983	7.20542	4	47.0435	8.1416	4	0.1224	0.729803	0.0769054	0.732625	0.00349054	0.552828	30.9253	4.48039	4	27.2203	10.2717	4	33.4177	6.62937	4	34.7906	5.35603	5	0.533015	1.13611	0.556217	0.925417	0.286954	0.8889	0.242224	0.840959	0.283779	1.30915	0.685666	1.06226	0.0293846	1.35219	0.0778722	0.754584
Q24560	12	Tubulin beta-1 chain	12.2562	4.51697	5	10.6723	0.945596	5	15.7832	9.90415	5	26.4386	9.9852	5	0.464875	1.14841	0.489393	0.776531	0.0200851	0.463571	16.6942	6.98161	5	12.4209	0.256332	5	18.4414	4.95323	5	18.1716	8.61697	5	0.208586	1.34404	0.660225	0.905252	0.773375	0.918694	0.266898	0.734159	0.00400056	0.859223	0.606034	0.855857	0.198628	1.45494	0.128692	0.596976	12.0962
Q24560	239	Tubulin beta-1 chain	14.0434	6.12765	3	15.9306	7.11993	4	15.0116	12.3399	4	31.588	8.17739	4	0.728942	0.881539	0.906972	0.935505	0.0270526	0.444582	22.4572	6.22148	4	15.3145	0.900022	4	19.6509	6.19939	3	20.5501	8.94541	4	0.0634507	1.4664	0.579952	1.14281	0.738266	1.0928	0.134956	0.625342	0.869322	1.04023	0.582126	0.763917	0.118381	1.53712	0.0663908	0.475232
Q24560	303	Tubulin beta-1 chain	7.23838	4.34937	3	10.0393	2.43673	4	13.0587	11.5104	5	28.4421	10.263	5	0.321744	0.721007	0.443949	0.554296	0.0160235	0.254495	15.8993	3.86883	3	11.8687	2.63645	4	17.447	7.02788	5	18.9062	12.6389	4	0.158659	1.3396	0.742464	0.911292	0.712503	0.840959	0.0615191	0.455264	0.347446	0.845861	0.487608	0.748478	0.250334	1.50438	0.0562472	0.459132	6.05182
Q24560	354	Tubulin beta-1 chain	11.1219	3.96253	5	8.66906	2.56382	5	16.7274	15.3082	3	27.2698	9.22159	5	0.278691	1.28294	0.445923	0.66489	0.00700764	0.407846	14.0981	2.89169	5	11.7292	2.11208	5	17.1213	6.42464	4	18.9098	12.3078	4	0.177333	1.20197	0.373381	0.823425	0.418695	0.745546	0.211924	0.788889	0.0733636	0.7391	0.964043	0.976991	0.280404	1.4421	0.260125	0.613404	6.56388
Q24560	127 129	Tubulin beta-1 chain	25.9929	11.3908	3	31.2471	6.96602	4	21.4937	14.2467	4	43.0006	7.1638	5	0.479185	0.83185	0.673577	1.20933	0.0382303	0.604478	38.1011	9.24987	4	31.4807	5.31032	5	21.4389	5.38677	3	28.3109	18.3251	4	0.216481	1.2103	0.04032	1.77719	0.376978	1.34581	0.179441	0.682209	0.955904	0.992581	0.995282	1.00256	0.140117	1.51887	0.0207267	0.499847
Q26365	72	ADP,ATP carrier protein	5.00984	1.86378	5	4.43901	1.32279	5	11.0788	11.191	5	27.7549	12.3786	5	0.591795	1.12859	0.265876	0.452199	0.00361903	0.180503	7.40683	4.06781	5	5.12899	2.2661	5	16.4083	7.12602	5	19.2403	11.0999	5	0.305861	1.44411	0.0397476	0.451406	0.0555744	0.384964	0.265248	0.676381	0.57276	0.865475	0.395285	0.675195	0.28526	1.44254	0.0558983	0.399167	3.83678
Q26365	144	ADP,ATP carrier protein	6.30657	1.89021	5	7.22927	1.08104	5	13.8533	9.78902	5	25.7338	9.08739	5	0.371117	0.872366	0.12899	0.455241	0.00158157	0.245069	10.0996	4.85732	5	7.6794	2.74593	5	21.012	5.34618	5	21.473	8.84052	5	0.360505	1.31516	0.00966882	0.480659	0.0357411	0.470341	0.142333	0.624437	0.741837	0.941385	0.18916	0.659302	0.473879	1.19843	0.0819094	0.538329	4.97625
Q26365	174	ADP,ATP carrier protein	7.52024	1.6525	5	8.80432	1.35172	5	10.319	11.6206	5	23.6134	10.2235	5	0.215532	0.854153	0.608395	0.728774	0.00838374	0.318473	11.344	4.00662	5	8.15134	1.55095	5	14.4771	5.98965	5	16.5491	9.35986	5	0.13516	1.39167	0.359425	0.783582	0.28602	0.685473	0.0839794	0.662927	0.498042	1.08011	0.497176	0.712783	0.287417	1.42687	0.0910256	0.436999	6.0819
Q59DP8	626	Plasma membrane calcium ATPase; isoform N				14.8807	1.0575	3	27.5713	6.77668	4	39.2227	6.92708	5													25.5005	4.92049	3	27.8971	5.56882	3											0.675402	1.0812	0.0544918	1.40598	0.039187	0.702941
Q59E65	1537	Unc-89; isoform B	6.07082	4.34021	4	8.50167	0.579343	5							0.24789	0.714073					12.6854	4.20612	3	14.5123	14.4418	3				21.8352	3.14885	4	0.84366	0.874111			0.021023	0.580959	0.0993526	0.478568	0.362427	0.585824
Q59E65	1874	Unc-89; isoform B							29.4362	4.41833	3	32.3081	0.544473	3																															0.00554405		0.326417	0.911109
Q59E65	2224	Unc-89; isoform B	14.5465	5.20768	4	16.5481	1.54282	5				30.9463	10.9891	4	0.434933	0.879043			0.0357092	0.470058	21.2389	3.80274	4	17.3629	1.16101	4	21.1658	10.9981	3				0.0990989	1.22324	0.990377	1.00346			0.0832271	0.684898	0.411861	0.953074
Q59E65	2331	Unc-89; isoform B	8.55684	5.32294	5	11.0005	2.61601	5	17.4482	9.00943	5	36.6112	15.0111	5	0.383847	0.777861	0.0939784	0.490415	0.0043037	0.233722	18.6589	9.13267	5	12.9138	1.45997	4	20.3683	2.75445	5	26.9808	14.4516	5	0.258845	1.44488	0.69912	0.916074	0.308075	0.691561	0.0650863	0.458593	0.235214	0.851836	0.507869	0.856632	0.331617	1.35693	0.0400894	0.47658	11.1081
Q59E65	3721	Unc-89; isoform B				19.9219	0.297749	3	19.4345	10.6281	4	33.3703	8.44859	5							30.4564	6.50638	3	21.5297	2.29846	5	21.9598	2.69218	3	26.4381	12.3205	4	0.0269479	1.41463	0.10483	1.38692	0.634216	1.15199			0.287046	0.925324	0.710299	0.885001	0.34861	1.2622	0.0637665	0.582389
Q59E65	4085	Unc-89; isoform B				7.34813	1.46415	4	14.6414	10.5781	5	24.4503	6.77605	5							12.248	1.50203	4	8.61375	1.84874	5	12.2572	2.00992	3	18.0993	12.1066	4	0.0156983	1.42191	0.994688	0.999249	0.374462	0.67671			0.302333	0.853069	0.720824	1.19451	0.34915	1.3509	0.11896	0.598823
Q59E65	4115	Unc-89; isoform B	14.3189	2.14648	5	15.4719	1.12404	5				30.1928	12.6718	3	0.318365	0.925478			0.0277197	0.474248	15.3296	3.6437	3	14.539	1.44738	4	17.5079	4.31461	3				0.702978	1.05438	0.540637	0.875578			0.631272	0.934069	0.310715	1.06416			0.323354
Q59E65	1968 1975	Unc-89; isoform B	12.0854	5.09648	5	14.0899	2.98402	5	25.1058	13.838	4	40.2935	7.32698	4	0.46966	0.857738	0.0892718	0.48138	0.000245313	0.299935	16.674	5.39207	4	14.3046	5.57146	4	27.0177	5.3739	4	28.259	12.1983	4	0.563485	1.16565	0.0347594	0.617153	0.133011	0.590043	0.231837	0.724806	0.94261	0.984994	0.805337	0.929236	0.1417	1.42586	0.100454	0.623074
Q59E65	1998 2003	Unc-89; isoform B	16.2891	7.01305	3	20.8287	5.99064	4	20.6968	17.8388	4	40.5589	8.08248	4	0.396973	0.78205	0.707283	0.787032	0.00898327	0.401615	21.6011	7.20459	4	18.3408	6.47152	5				34.0883	13.8827	4	0.497633	1.17776			0.161435	0.63368	0.374047	0.754087	0.572775	1.13565			0.451208	1.18982	0.0888656	0.51029
Q59E65	2830 2832	Unc-89; isoform B	23.3206	2.47649	3				22.1093	18.1179	4	43.1901	8.69079	5			0.914946	1.05479	0.0094134	0.539952							31.2236	9.20476	4	33.9697	16.0831	4											0.404281	0.708097	0.304659	1.27143	0.0535747	0.511907
Q7JUS9	101	RH64567p	7.60171	3.60292	5	8.48516	4.02864	5	12.737	14.3087	3	21.074	10.299	4	0.72421	0.895883	0.453209	0.596821	0.0280196	0.360716	11.3843	3.86198	5	16.0846	16.6993	5	10.5435	2.40909	4	13.7751	8.69826	4	0.556774	0.707775	0.716807	1.07975	0.594909	0.82644	0.147953	0.667737	0.351536	0.527532	0.768474	1.20805	0.320456	1.52986	0.407043	0.604395	6.96932
Q7JVH6	185	LD24696p
Q7JW00	48	LD14731p				24.0285	1.63421	3																14.6057	1.28066	4															0.000348347	1.64515
Q7K088	115	RH03850p							42.2211	1.15604	5	51.3661	8.35288	5																																	0.0415246	0.821964
Q7K088	124	RH03850p	74.2976	23.1841	3				43.9283	4.1257	5	52.3532	12.2306	5			0.0236151	1.69134	0.122069	1.41916										56.9542	29.3249	3													0.759444	0.919215	0.182553	0.839076
Q7K188	86	RH58203p							35.1776	7.11957	5	49.9181	10.5073	5													33.8059	22.2472	4	31.8712	5.40294	3											0.898933	1.04057	0.0352444	1.56624	0.0317686	0.704706
Q7K1C0	17	MIP04232p							25.7073	11.6211	3	50.0913	13.3524	5																																	0.0402143	0.513208
Q7K221	410 412	LD23191p	18.8436	11.8551	5	20.3101	6.14927	5	40.0621	12.9104	4	33.9661	9.43156	4	0.812224	0.927796	0.0371299	0.47036	0.0770492	0.554777				24.4726	2.79042	5															0.20541	0.82991					0.474635	1.17947
Q7K569	207	Glycerophosphate oxidase-1; isoform D	28.1106	6.35559	4	25.5861	7.29513	5	16.7549	9.77875	5	30.8134	9.25957	5	0.60283	1.09867	0.0861738	1.67775	0.635885	0.912284	27.2585	6.08986	4	27.3364	5.73089	5	20.0553	4.23264	4	20.0545	9.78303	4	0.984812	0.99715	0.100088	1.35917	0.257742	1.35922	0.85288	1.03126	0.684207	0.935969	0.552901	0.835439	0.13478	1.53648	0.047843	0.543755
Q7K569	223	Glycerophosphate oxidase-1; isoform D	23.7856	10.571	4	25.1548	7.32489	5	13.5681	11.6925	5	28.0308	6.94943	5	0.824448	0.945569	0.216957	1.75306	0.490027	0.848552	29.9226	6.2085	5	26.7233	6.3953	5	18.1262	5.07642	5	20.3956	10.9155	5	0.445383	1.11972	0.0110371	1.65079	0.128246	1.46711	0.310123	0.794904	0.727676	0.941307	0.447036	0.748531	0.223547	1.37436	0.0447131	0.484041	12.8111
Q7K569	259	Glycerophosphate oxidase-1; isoform D	24.2178	10.0321	4	24.1393	7.79827	5	16.235	9.7728	5	30.1375	9.42554	5	0.989788	1.00325	0.267758	1.49171	0.392751	0.803579	29.8178	9.41734	5	27.9678	5.19827	5	18.7367	4.75881	5	25.1274	8.15975	5	0.710586	1.06615	0.0468048	1.59141	0.424411	1.18666	0.417296	0.812196	0.387714	0.863111	0.62072	0.86648	0.395102	1.19939	0.0512975	0.538697	14.0084
Q7K569	278	Glycerophosphate oxidase-1; isoform D	31.2748	4.2314	5	32.3092	7.00114	5	20.6603	7.64566	5	32.1473	11.2947	5	0.784558	0.967985	0.0264068	1.51376	0.875519	0.972861	36.4918	7.57419	5	35.5431	3.8852	5	23.2183	6.41045	5	30.6327	8.69483	5	0.809485	1.02669	0.017304	1.57168	0.288771	1.19127	0.21564	0.857037	0.392839	0.909014	0.582216	0.88983	0.818159	1.04944	0.0964262	0.642678	15.4611
Q7K569	448	Glycerophosphate oxidase-1; isoform D	11.6374	4.74194	5	10.7665	3.26462	5	12.3815	11.2597	5	26.6442	10.6819	5	0.743873	1.08089	0.895038	0.939902	0.0207902	0.436772	15.1328	4.79394	5	11.6711	2.91279	5	16.8505	7.14185	5	17.1746	10.5524	4	0.204953	1.2966	0.667045	0.89806	0.708004	0.881113	0.279839	0.769022	0.656167	0.922494	0.475044	0.734787	0.225715	1.55137	0.0739485	0.4647	6.41409
Q7K569	486	Glycerophosphate oxidase-1; isoform D	11.1819	6.028	5	12.653	5.26166	5	14.4067	11.7262	5	27.9805	7.96168	5	0.691795	0.88374	0.599369	0.776164	0.0055329	0.399633	19.3182	5.22307	5	15.8571	3.85354	5	17.7213	5.55384	5	22.3401	11.083	5	0.267294	1.21827	0.652021	1.09011	0.596347	0.864732	0.0519909	0.578828	0.303913	0.797934	0.583526	0.812958	0.3824	1.25248	0.0646311	0.514883	9.40076
Q7K569	302 303	Glycerophosphate oxidase-1; isoform D	36.6626	22.0592	4	45.6755	13.0243	4	19.4256	15.3139	4	38.2201	7.77588	4	0.508017	0.802675	0.246569	1.88733	0.898401	0.959247	45.2692	10.2528	4	43.755	5.38674	5	25.442	5.75706	4	25.9147	10.882	4	0.782044	1.03461	0.0149983	1.77931	0.041266	1.74685	0.505723	0.809879	0.770709	1.04389	0.48978	0.763524	0.11536	1.47485	0.0712127	0.508256
Q7K5K3	321	GH08474p	17.2873	4.69231	5	18.5161	3.83251	5	14.6284	11.2125	5	24.9333	9.24391	5	0.662209	0.933633	0.637866	1.18176	0.13771	0.693341	22.5256	6.04529	4	21.0885	3.13096	5	14.055	3.09526	5	15.8908	8.59139	5	0.65635	1.06814	0.0286464	1.60268	0.234614	1.41752	0.185197	0.767451	0.278609	0.878019	0.914942	1.0408	0.147779	1.56904	0.151474	0.586701	14.0882
Q7K860	71	Troponin C isoform 4; isoform B	12.0588	11.3098	5	7.97406	3.50439	5	18.6559	11.5013	5	33.2549	12.6201	5	0.462642	1.51225	0.387178	0.646378	0.0233119	0.362616	11.1934	3.84987	5	8.35411	2.769	5	24.4799	11.7796	5	31.2755	10.6668	5	0.217428	1.33987	0.0433579	0.457251	0.00417846	0.357898	0.875357	1.07731	0.853836	0.954507	0.45174	0.76209	0.795586	1.06329	0.0922677	0.560997	5.67988
Q7KN62	569	Transitional endoplasmic reticulum ATPase TER94
Q7KN97	550	Pyruvate carboxylase	15.6043	2.84678	5	15.8284	1.57519	3	14.2966	11.9043	5	27.5528	10.9041	5	0.906156	0.98584	0.817192	1.09147	0.0451909	0.566341	20.1234	3.40618	4	18.3598	1.04232	5	20.4711	8.80712	5	19.6942	12.109	4	0.303005	1.09606	0.943216	0.983015	0.947808	1.02179	0.0662337	0.775429	0.0318721	0.862122	0.378421	0.698378	0.339744	1.39903	0.103655	0.51888
Q7KN97	742	Pyruvate carboxylase										33.0887	5.24001	4																															0.0380447
Q7KN97	853	Pyruvate carboxylase	15.424	5.34874	5	24.5604	4.84156	3	21.7553	7.4613	5	29.3034	10.5678	5	0.0523767	0.628	0.161619	0.708976	0.0306374	0.526354	21.5105	7.28869	4	20.2201	3.85045	5	24.2691	4.88729	4	23.4775	11.417	4	0.740836	1.06382	0.552717	0.886334	0.78126	0.916217	0.190143	0.717043	0.207442	1.21465	0.581439	0.896419	0.45334	1.24815	0.228271	0.742413	13.2369
Q7KN97	1003	Pyruvate carboxylase	11.1615	1.4335	3	12.94	0.625634	3	16.8598	11.6737	5	31.0453	9.49163	5	0.120242	0.86256	0.445918	0.66202	0.0129304	0.359523	17.7318	5.66236	5	15.8086	3.1746	4				21.0871	14.4407	4	0.565815	1.12166			0.644523	0.840884	0.10391	0.629462	0.191927	0.818542			0.251188	1.47224	0.0680566	0.54307
Q7KSQ0	78	RH27308p	29.2743	4.30349	4	28.5837	17.2582	5							0.940676	1.02416					13.7315	3.52163	4	11.623	3.26857	4							0.413888	1.1814					0.00139338	2.13191	0.0974023	2.45923
Q7KSU6	436	CG8036; isoform D				33.6035	5.82623	3	18.4555	11.1575	4	31.0014	8.33135	4							32.7084	3.83121	3				25.1088	3.55338	4	23.8264	8.36891	4			0.0421044	1.30267	0.153716	1.37278					0.299134	0.735019	0.26994	1.30114	0.121622	0.59531
Q7KTK9	224	CG5261; isoform A	11.3983	4.68807	4	9.92684	1.03652	5	15.719	11.735	5	30.4005	5.78353	5	0.510935	1.14823	0.514678	0.725126	0.00111966	0.374937	15.5448	5.19035	5	11.3708	1.51302	5	19.3973	4.07157	4	24.9894	11.6688	5	0.122557	1.36708	0.265275	0.801389	0.136798	0.622054	0.254619	0.733255	0.116363	0.873014	0.572485	0.810372	0.380038	1.21654	0.0364102	0.517064
Q7KUB0	377	Isocitrate dehydrogenase [NADP]	17.3877	9.63073	4	16.3422	5.152	5	14.6133	10.0282	5	28.302	7.71392	5	0.839407	1.06398	0.687443	1.18986	0.100008	0.614363	18.1602	7.7093	4	13.0664	1.24032	5	19.8498	6.17888	5	18.9661	12.2987	4	0.182615	1.38983	0.72498	0.91488	0.915196	0.957504	0.904432	0.957465	0.204261	1.2507	0.349295	0.736192	0.204258	1.49224	0.0418936	0.516332
Q7KVP4	354	CG9485; isoform E	7.93174	4.71881	5	9.18789	2.67521	5	15.1229	11.1471	5	26.6625	7.88269	5	0.618597	0.863282	0.220689	0.524485	0.0018526	0.297486	14.2029	4.36548	5	11.3803	1.39281	4	17.281	5.10879	5	19.4191	12.2148	5	0.258772	1.24803	0.335702	0.821884	0.394815	0.73139	0.0607319	0.558458	0.18416	0.80735	0.704204	0.87512	0.297571	1.373	0.0954265	0.567197	8.86294
Q7YU05	114	Lethal (1) G0334; isoform B	33.7022	11.9295	3	34.2677	2.78086	3	22.7335	9.01224	5	35.2423	9.95146	5	0.940109	0.983498	0.186761	1.48249	0.849599	0.956301	44.1286	9.63103	3	37.3707	2.27912	5	22.8605	2.40964	5	23.2892	10.0272	4	0.165609	1.18083	0.00261061	1.93034	0.0396338	1.89481	0.304144	0.763728	0.134585	0.916968	0.976472	0.994447	0.117482	1.51325	0.070748	0.645065
Q7YU05	171	Lethal (1) G0334; isoform B	16.1313	6.17806	5	18.1174	3.52007	5	16.6741	9.24909	5	28.4463	9.83258	5	0.549649	0.890378	0.915797	0.967448	0.0451511	0.56708	21.8694	5.84493	5	17.9202	1.93739	5	18.3494	4.18829	5	21.0179	8.9898	5	0.189447	1.22038	0.305539	1.19183	0.863475	1.04051	0.169819	0.737618	0.915323	1.011	0.721729	0.908698	0.247751	1.35343	0.0869902	0.58616	11.016
Q7YU05	24 33	Lethal (1) G0334; isoform B	20.2025	3.28648	5	25.3897	7.58435	5	24.9938	17.2903	5	40.4121	6.82572	5	0.19814	0.795694	0.559581	0.808299	0.000336231	0.499911	26.7362	5.0073	5	15.5371	6.57095	5	33.2068	6.94294	5	33.2018	13.3882	4	0.0162791	1.7208	0.129456	0.805144	0.34632	0.805264	0.0406112	0.755621	0.0594134	1.63414	0.353175	0.752672	0.325699	1.21716	0.10075	0.618473
Q8INE6	54	Oligomycin sensitivity-conferring protein; isoform B	6.21615	2.33642	5	5.08385	1.44389	5	21.2236	11.3217	5	36.0379	9.72123	5	0.383572	1.22272	0.0198052	0.292889	0.000157568	0.172489	11.0259	6.21357	5	6.43291	1.28118	5	22.6765	4.16834	5	25.0902	10.5552	5	0.144146	1.71399	0.00829766	0.486226	0.0332523	0.439452	0.143863	0.563777	0.156745	0.790288	0.794522	0.935927	0.126409	1.43634	0.0571954	0.588923	7.58035
Q8IPM3	374	Growl; isoform B							43.6455	4.70747	4	35.3437	0.242999	3													47.3655	19.0773	3	39.4656	4.23461	3											0.715082	0.921461	0.167626	0.895556	0.0308612	1.23489
Q8IPP8	181	CG31548	17.1622	3.63263	5	18.4538	2.42295	5	15.5621	12.3216	4	29.2619	11.0514	5	0.526928	0.930008	0.78762	1.10282	0.0484814	0.586502	20.3122	3.1505	5	18.4702	2.68218	5	21.5209	8.22217	4	18.4423	9.58968	4	0.348651	1.09973	0.768429	0.943839	0.690458	1.10139	0.181126	0.844919	0.992167	0.999114	0.451782	0.723116	0.166633	1.58668	0.122047	0.53182	9.81583
Q8IQQ0	326	RE42354p	5.42673	3.76522	5	6.38227	2.94729	5	10.8517	11.529	5	26.0841	12.6261	5	0.666832	0.850282	0.346508	0.500083	0.00801034	0.208047	10.167	3.45739	5	7.75831	2.51666	5	13.445	4.40577	5	15.0404	9.70403	5	0.243363	1.31046	0.226934	0.756187	0.321027	0.675979	0.071833	0.533761	0.450144	0.822636	0.651003	0.807113	0.159562	1.73427	0.0815063	0.416026	4.9582
Q8IQQ0	464	RE42354p	13.066	6.67325	5	15.983	2.1695	5	11.9186	10.2005	5	22.1089	7.38804	5	0.379808	0.817495	0.838557	1.09627	0.0767315	0.590984	17.9095	3.29556	5	16.6488	3.16103	5	12.8466	3.08488	5	12.2824	6.5798	5	0.554202	1.07572	0.03649	1.3941	0.125672	1.45814	0.183711	0.729559	0.707892	0.960007	0.850478	0.927768	0.0570954	1.80004	0.108033	0.539088	11.1554
Q8IQQ0	490	RE42354p	20.791	4.29391	5	20.2676	2.12611	5	17.4919	11.6197	5	30.5462	8.35691	5	0.813181	1.02582	0.567968	1.1886	0.0487921	0.680641	22.9368	5.06027	5	19.9111	4.74398	5	19.3651	5.45946	5	26.114	13.619	5	0.35792	1.15196	0.314607	1.18444	0.637978	0.878336	0.490273	0.906446	0.881925	1.0179	0.752607	0.903272	0.552347	1.16973	0.0757385	0.572639
Q8IQQ0	504	RE42354p	15.0705	8.94927	5	19.4377	6.25689	5	14.5465	9.96508	5	28.5575	7.26192	5	0.397267	0.775322	0.932443	1.03602	0.030806	0.527724	24.0493	6.75571	5	15.3985	2.6029	5	18.1322	3.64431	3	21.8639	13.7147	4	0.0282799	1.5618	0.219021	1.32633	0.76165	1.09996	0.111145	0.626649	0.219307	1.26231	0.580357	0.802249	0.374615	1.30615	0.0346655	0.509376	10.8769
Q8IQQ0	539	RE42354p	15.2544	4.02611	5	18.0209	5.30849	4	16.389	9.32815	5	27.5091	8.40076	5	0.401639	0.846484	0.809093	0.930767	0.0186656	0.55452	20.4824	5.84153	5	19.4842	4.31914	5	20.1427	4.70869	5	19.7539	10.011	5	0.766509	1.05123	0.921847	1.01687	0.891701	1.03688	0.138013	0.744755	0.661188	0.924896	0.445035	0.813647	0.221155	1.3926	0.08295	0.595767	14.5272
Q8IQQ0	569	RE42354p	13.6513	3.22408	5	12.9968	2.42934	5	15.5936	11.278	5	30.4923	8.76383	5	0.726341	1.05036	0.720797	0.875443	0.00377381	0.447696	18.3217	7.14703	5	11.7642	1.12114	5	19.1442	5.55549	5	23.0474	13.2315	5	0.0772335	1.55742	0.84408	0.957039	0.5022	0.794961	0.219563	0.745086	0.333097	1.10477	0.545319	0.814532	0.324856	1.32303	0.0479738	0.511394
Q8IQQ0	858	RE42354p	9.41262	6.15087	5	10.9545	4.79877	5	10.5112	10.8555	5	26.626	12.2922	5	0.670231	0.859246	0.848836	0.895489	0.023188	0.353512	14.0842	4.194	5	12.686	3.64059	5	14.1403	4.59108	5	15.4697	11.0184	4	0.588895	1.11022	0.984379	0.996028	0.800759	0.910434	0.198176	0.668313	0.53836	0.863514	0.5106	0.743346	0.200314	1.72117	0.059245	0.39477	6.08308
Q8IQQ0	905	RE42354p	11.7997	4.74449	5	13.9236	2.02993	5	14.1677	12.2292	4	26.3931	8.55519	5	0.384328	0.84746	0.699396	0.832857	0.0102973	0.447074	17.7044	7.17537	5	15.0069	2.88644	5	16.6322	4.90302	5	19.6206	12.9917	4	0.457914	1.17975	0.789634	1.06447	0.785235	0.902337	0.163357	0.666483	0.511812	0.92781	0.689568	0.851825	0.376174	1.34517	0.119895	0.536796
Q8IQW2	24	RE29690p	98.2804	0.781143	4	97.418	1.66216	5	42.4875	5.3867	5	53.8892	12.7016	5	0.374861	1.00885	1.7846e-07	2.31316	0.000235031	1.82375	98.7582	0.368021	5	98.5638	0.326662	5	41.9718	16.2922	5	47.3544	17.2689	5	0.402704	1.00197	5.27687e-05	2.35297	0.000160052	2.08551	0.260711	0.995162	0.168881	0.988376	0.948072	1.01229	0.514715	1.138	0.101802	0.788423	89.782
Q8IQW2	45	RE29690p	87.5066	3.72341	4	89.5816	1.40061	5	42.2611	5.2909	5	52.1131	12.6033	5	0.282579	0.976837	1.85485e-06	2.07062	0.00104696	1.67917	90.227	2.08972	5	89.4722	4.64745	5	40.6619	15.9597	5	47.7007	17.5667	5	0.748963	1.00844	0.000126344	2.21896	0.00066538	1.89152	0.205337	0.969849	0.961034	1.00122	0.836901	1.03933	0.660269	1.0925	0.145698	0.81095	89.243
Q8IR95	44 49	RH08789p	87.4569	3.3696	3	75.1089	7.93364	3				50.0121	3.30213	5	0.0681183	1.1644			4.70008e-06	1.74872	72.9158	7.57999	5	66.3307	23.2675	3	46.7146	14.4306	5				0.564451	1.09928	0.00704057	1.56088			0.0219668	1.19942	0.569732	1.13234
Q8IR95	82 83	RH08789p				85.2833	4.30821	3													86.4488	6.14191	3	81.9812	7.56876	4	44.5191	17.1533	4	52.0809	7.04506	3	0.443447	1.0545	0.0106807	1.94184	0.00311654	1.6599			0.533275	1.04028
Q8IRQ5	222	Lethal (1) G0255; isoform B	10.1399	6.55694	5	10.1686	2.89149	5	12.4894	12.2236	5	29.6365	11.0648	5	0.993081	0.99718	0.714734	0.811883	0.00950608	0.342143	14.853	4.03631	5	12.1838	4.08777	5	18.0499	8.11405	5	21.2538	11.5532	5	0.329214	1.21907	0.452962	0.822882	0.27585	0.698838	0.208286	0.682688	0.394421	0.834598	0.42136	0.691936	0.275017	1.39441	0.048502	0.421419	5.07086
Q8IRQ5	250	Lethal (1) G0255; isoform B	14.5732	4.26226	3	5.5686	4.99215	4							0.0544147	2.61703					7.24063	1.48871	3										0.581379						0.048166	2.0127
Q8IRQ5	391	Lethal (1) G0255; isoform B	11.9491	10.6865	5	16.4582	9.37745	5	18.1809	9.68683	5	28.3358	9.6927	5	0.498364	0.726028	0.362284	0.657236	0.0347255	0.421697	18.3838	10.9247	5	21.5115	9.93999	5	20.1894	6.93257	5	20.7116	7.62205	4	0.648507	0.854606	0.762983	0.910566	0.729727	0.887612	0.374002	0.64998	0.432278	0.765089	0.715947	0.900513	0.240631	1.36811	0.136101	0.641622	7.35094
Q8MSI2	32	Sarcoplasmic calcium-binding protein 1	13.6469	5.93144	5	17.9317	1.40778	5	20.8774	9.72799	5	36.6757	10.4914	5	0.154675	0.761049	0.19366	0.653671	0.00271438	0.372097	22.3548	6.61628	5	18.1177	2.24997	5	24.2153	5.21268	5	25.3248	9.45701	5	0.212215	1.23386	0.634641	0.923168	0.580835	0.882723	0.0598008	0.610471	0.879368	0.989734	0.517935	0.862157	0.11006	1.44822	0.0387656	0.569242	14.2419
Q8MSI2	38	Sarcoplasmic calcium-binding protein 1	18.4409	13.8303	5	25.9948	8.20216	5	20.1839	13.1766	4	39.0919	9.14718	5	0.324197	0.709406	0.853414	0.913641	0.0237462	0.471731	30.6735	10.4768	4	28.4868	5.77705	5	24.2614	8.11254	5	25.4144	10.1642	5	0.700447	1.07676	0.333395	1.26429	0.471408	1.20693	0.188094	0.601199	0.593791	0.912521	0.583734	0.831934	0.0557192	1.53818	0.0381281	0.516319	14.611
Q8MSI2	46	Sarcoplasmic calcium-binding protein 1	18.2727	10.6054	5	23.9905	7.37734	5				32.6163	7.52662	5	0.351326	0.761664			0.0389362	0.560231	27.4444	6.21871	5	25.3744	3.53057	4							0.57432	1.08158					0.13384	0.665807	0.742571	0.94546
Q8MSI2	90	Sarcoplasmic calcium-binding protein 1	8.8843	6.02717	5	11.1179	3.21166	5	27.6329	6.81539	3	33.7323	9.00332	5	0.485461	0.799102	0.00654294	0.321512	0.000898042	0.263377	23.0298	11.4663	5	15.8488	2.20405	5	20.2004	4.59727	4	23.9025	6.77105	4	0.206344	1.4531	0.659675	1.14007	0.897458	0.96349	0.040453	0.385774	0.0264189	0.701496	0.142253	1.36794	0.114191	1.41124	0.355174	0.819182	11.5518
Q8MSI2	130	Sarcoplasmic calcium-binding protein 1	14.8174	2.16844	5	19.6017	3.0018	5	21.0471	11.7058	4	37.2669	7.55083	4	0.0202328	0.755926	0.274668	0.704012	0.000358328	0.397603	20.2368	10.6839	4	20.5476	3.84761	4	21.6128	3.59657	4				0.958118	0.984872	0.815263	0.936331			0.29785	0.732203	0.689916	0.953964	0.929396	0.973826	0.1618		0.0587388	0.564767	11.4532
Q8MSI2	38 46	Sarcoplasmic calcium-binding protein 1	33.6344	15.8396	5	37.6079	7.33431	5	24.777	11.8163	5	38.1524	8.55932	5	0.624481	0.894345	0.345574	1.35749	0.590078	0.881579	41.9205	7.27757	5	43.8674	5.59821	5	27.6291	5.5163	5	33.7279	12.4666	5	0.648071	0.955619	0.008086	1.51726	0.240096	1.2429	0.318845	0.802337	0.167744	0.857307	0.637923	0.89677	0.531306	1.13118	0.0745267	0.64942
Q8MYV9	156 162	RH08259p							53.1891	7.53279	5	48.8974	4.33993	5													39.8237	12.8553	5	37.8536	8.5382	4											0.0797958	1.33561	0.0386562	1.29175	0.301745	1.08777
Q8SY69	64	RH61753p	25.9226	7.1285	4	27.2576	4.86099	5	34.6724	6.55417	5	46.9427	13.807	5	0.747411	0.951024	0.0968435	0.747644	0.0288856	0.552217	37.6544	9.83131	5	34.205	2.45606	5	30.8461	11.9444	5	39.5801	22.9932	4	0.468404	1.10085	0.353899	1.22072	0.869055	0.951345	0.0865199	0.688435	0.0213998	0.796889	0.547525	1.12404	0.567919	1.18602	0.110357	0.73861	37.9495
Q94511	85	NADH-ubiquinone oxidoreductase 75 kDa subunit; mitochondrial	27.9088	18.0605	5	34.9603	7.74391	5	16.4093	11.413	5	29.6225	11.3158	5	0.445504	0.7983	0.263156	1.7008	0.861778	0.942147	39.9255	7.02346	5	37.5784	4.25443	5	17.0969	4.53854	5	22.9432	12.3814	5	0.540602	1.06246	0.000288081	2.33524	0.0284645	1.74019	0.202971	0.699022	0.526224	0.930329	0.903458	0.959778	0.399219	1.29113	0.103305	0.553945
Q94511	88	NADH-ubiquinone oxidoreductase 75 kDa subunit; mitochondrial							16.143	10.6761	5	32.1417	10.9964	5													18.9536	4.53504	5	27.7575	12.5951	3											0.602701	0.851709	0.621946	1.15795	0.0478504	0.502243
Q94511	102	NADH-ubiquinone oxidoreductase 75 kDa subunit; mitochondrial				29.6479	1.43649	3	17.1105	11.2658	5	27.0343	8.51474	5							28.4186	5.80325	4	25.3805	3.32552	4	18.0079	2.59898	3	18.7978	8.42559	4	0.398656	1.1197	0.0359123	1.57812	0.109041	1.5118			0.0961859	1.16814	0.899418	0.950167	0.19075	1.43816	0.154736	0.632917
Q94511	308	NADH-ubiquinone oxidoreductase 75 kDa subunit; mitochondrial	8.42833	5.4939	5	10.9454	3.49726	5	13.6152	10.6642	5	23.5325	9.16192	5	0.412619	0.770031	0.361945	0.619037	0.0133648	0.358158	15.5331	5.22553	5	13.0602	1.68921	5	13.1648	2.26518	5	21.6828	10.9398	5	0.343482	1.18934	0.379667	1.1799	0.289536	0.716377	0.069446	0.542605	0.25808	0.838073	0.928664	1.03421	0.779311	1.0853	0.153382	0.578572	10.75
Q94511	467	NADH-ubiquinone oxidoreductase 75 kDa subunit; mitochondrial	10.7518	4.55313	5	12.3271	1.66094	5	14.9264	10.342	5	27.121	10.6216	5	0.488088	0.872213	0.432705	0.720325	0.0132481	0.396439	16.6652	5.74053	5	14.0746	0.740922	5	17.7136	3.54642	5	20.2652	11.7425	5	0.346229	1.18406	0.73722	0.94081	0.555083	0.822353	0.108777	0.645167	0.0639231	0.87584	0.584286	0.842648	0.361305	1.3383	0.103147	0.550362	9.49697
Q94511	508	NADH-ubiquinone oxidoreductase 75 kDa subunit; mitochondrial	6.96638	5.37863	5	7.58849	3.6408	5	10.5296	9.75599	5	30.0752	17.8395	5	0.835766	0.918019	0.494826	0.661599	0.0241758	0.231632	10.6633	5.07821	5	6.23682	3.85245	5	17.5284	8.07494	5	19.8231	13.2649	4	0.159071	1.70973	0.146223	0.608343	0.193556	0.537923	0.296205	0.653306	0.584196	1.21672	0.251609	0.600717	0.37241	1.51718	0.063827	0.35011	4.02705
Q94511	570	NADH-ubiquinone oxidoreductase 75 kDa subunit; mitochondrial	11.4723	4.59387	5	16.9508	3.93097	5	24.1873	6.22181	5	37.0038	8.63106	5	0.0773229	0.676802	0.00625345	0.474312	0.00038761	0.310031	21.5612	7.27482	5	17.9828	2.42994	5	25.4939	6.46732	5	27.9248	10.2563	5	0.327334	1.19899	0.392695	0.845739	0.290566	0.772114	0.0305555	0.532083	0.630989	0.942613	0.753117	0.94875	0.16837	1.32512	0.0273476	0.653644
Q94511	712	NADH-ubiquinone oxidoreductase 75 kDa subunit; mitochondrial	8.06913	5.7799	5	9.36334	3.35887	5	18.494	14.5088	5	35.1696	17.0814	5	0.676519	0.861778	0.173892	0.436311	0.0099249	0.229435	14.7137	6.28399	5	11.0737	1.94878	5	18.153	4.1654	5	22.9163	12.1786	5	0.251123	1.32871	0.337555	0.810541	0.217563	0.642065	0.120005	0.548408	0.35353	0.845546	0.960949	1.01879	0.227827	1.5347	0.134727	0.525852	8.38631
Q94514	100	Cytochrome c oxidase subunit 5A; mitochondrial	15.6504	6.37783	3	18.627	3.10025	4	22.4839	13.2342	5	43.2749	16.7166	5	0.444247	0.8402	0.44374	0.696071	0.0367458	0.36165	21.4913	5.79565	5	18.4275	3.27038	5	33.012	21.2359	5	32.3527	16.9866	4	0.333375	1.16626	0.275562	0.651013	0.21762	0.664282	0.23064	0.728221	0.928527	1.01083	0.374328	0.681082	0.365629	1.3376	0.0608169	0.51956	24.1451
Q94514	100 104	Cytochrome c oxidase subunit 5A; mitochondrial	18.4309	19.191	5	14.7078	6.63337	5	27.4764	21.1298	4				0.692571	1.25313	0.522713	0.670788			19.3374	10.7911	5	17.5796	10.2875	5	39.2481	9.22495	3	41.258	10.4895	4	0.798717	1.09999	0.0381244	0.492697	0.0182054	0.468694	0.928906	0.953119	0.614088	0.836645	0.415693	0.700071
Q94516	193	ATP synthase subunit b, mitochondrial	6.35154	2.4251	5	7.12588	1.75012	5	20.226	13.8093	5	33.3058	9.77296	5	0.578548	0.891334	0.0578318	0.314028	0.00032861	0.190704	10.8771	4.70172	5	8.52553	1.32811	5	19.4693	8.47022	5	23.1968	10.9515	5	0.313205	1.27582	0.0826353	0.558678	0.0495786	0.468903	0.0921313	0.58394	0.192109	0.835828	0.919381	1.03887	0.16212	1.4358	0.122104	0.607282	6.30712
Q94516	229	ATP synthase subunit b, mitochondrial	5.79658	4.22088	5	6.71601	1.94023	5	19.6327	13.3578	5	36.9476	13.5735	5	0.669802	0.863098	0.0582169	0.295251	0.00119331	0.156886	11.354	5.48428	5	7.82352	2.42639	5	21.6401	6.4248	5	24.6034	10.6129	5	0.224516	1.45126	0.0261333	0.524672	0.0381109	0.461479	0.110287	0.510534	0.448386	0.858438	0.76975	0.907238	0.147822	1.50173	0.0764937	0.531366	5.44137
Q94522	42	Succinyl-CoA ligase [ADP/GDP-forming]subunit alpha; mitochondrial	18.6696	7.71425	5	22.1285	4.22391	5	15.0333	10.0971	5	30.8216	11.6696	5	0.404811	0.843687	0.540138	1.24188	0.0880115	0.605729	29.8683	6.76703	5	24.1109	2.23391	5	18.4461	4.93145	5	20.3101	10.2182	5	0.108458	1.23879	0.0158144	1.61922	0.119337	1.47061	0.040548	0.625062	0.38071	0.917782	0.516229	0.814987	0.168154	1.51755	0.0514439	0.487753	19.6771
Q94522	154 163	Succinyl-CoA ligase [ADP/GDP-forming]subunit alpha; mitochondrial	32.2475	15.7788	4	41.8017	13.2232	5	22.3755	16.9335	5	36.4515	8.81912	5	0.354768	0.77144	0.400671	1.4412	0.625894	0.884667	36.6204	8.46458	5				26.1253	4.77082	5	24.315	8.97452	5	0.129685		0.0421611	1.40172	0.0562611	1.50608	0.608242	0.880588			0.64639	0.856469	0.0631022	1.49914	0.13785	0.613843
Q94523	186 187	Succinate dehydrogenase [ubiquinone]flavoprotein subunit; mitochondrial	22.6241	14.5963	5	25.4053	10.242	5	17.3236	14.8854	5	32.6514	13.908	5	0.736264	0.890527	0.585289	1.30597	0.298391	0.692898	37.3005	6.0495	5	40.7103	7.54556	5	21.0311	4.87511	5	20.8281	12.1087	4	0.4532	0.916242	0.00157693	1.77359	0.031391	1.79088	0.0714445	0.606535	0.0274879	0.62405	0.610983	0.823714	0.222545	1.56766	0.130989	0.530564
Q95029	360	Cathepsin L	82.932	0.841662	3	83.1541	2.71937	4				37.9313	17.9464	4	0.898734	0.997329			0.0082061	2.18637	81.2309	7.0975	5	77.2872	8.81041	4	27.5565	7.84557	4	33.9207	15.5657	4	0.479785	1.05103	1.30707e-05	2.94779	0.000479613	2.39473	0.702636	1.02094	0.250255	1.07591			0.747133	1.11823
Q960M4	79	RE23139p	49.048	24.6217	5	58.1612	4.81733	5	26.9403	7.03378	5	33.8195	15.7188	5	0.440159	0.843312	0.0896481	1.82062	0.277309	1.45029	57.4966	3.09364	5	56.2972	4.53203	5	19.8426	2.63052	5	21.4956	9.96075	5	0.638113	1.02131	3.06854e-08	2.89763	5.64811e-05	2.67481	0.468328	0.853059	0.546154	1.03311	0.0675149	1.35769	0.176923	1.57332	0.397798	0.79659	50.9095
Q960M4	181	RE23139p	26.7036	16.1485	5	31.0415	3.3691	5	25.6872	9.71511	5	32.9037	11.3619	5	0.572742	0.860252	0.906986	1.03957	0.502502	0.811567	36.2922	6.33535	5	34.0499	3.7566	5	20.9856	3.255	5	22.2839	9.06031	5	0.515261	1.06585	0.00134634	1.72938	0.022039	1.62863	0.251514	0.735794	0.21921	0.911648	0.334878	1.22404	0.140884	1.47657	0.31186	0.780678	33.7585
Q9GNH8	155	Hexokinase-A	12.794	3.47351	5	14.8664	6.13608	5	19.7587	13.8754	3				0.529495	0.860599	0.304664	0.647514			20.9458	2.78662	3	17.7429	6.86874	4							0.48801	1.18052					0.014086	0.610814	0.528093	0.837878
Q9GNH8	439	Hexokinase-A	11.3712	2.67148	5	8.25659	2.19758	5	17.0268	12.9199	4	34.1257	15.5111	4	0.0788758	1.37722	0.364574	0.667839	0.013556	0.333214	16.3253	5.46238	5	10.0368	2.69493	5	22.8611	4.66621	4	27.3146	14.3496	5	0.0497996	1.62654	0.099664	0.714111	0.148178	0.597678	0.105956	0.696534	0.285401	0.822629	0.42822	0.744794	0.516368	1.24936	0.141196	0.498944
Q9V3W2	78	Lethal (2) 35Di; isoform A	16.5378	3.92583	5	12.3823	1.18019	4	15.4651	11.624	5	30.9769	12.6891	5	0.0831237	1.3356	0.849871	1.06936	0.041153	0.533875	17.3534	2.55246	4	15.4127	4.06891	4	19.4374	5.68402	5	18.1606	8.80432	4	0.449889	1.12592	0.52202	0.892784	0.866002	0.955553	0.731629	0.953003	0.202505	0.803385	0.511824	0.795637	0.131529	1.70573	0.0785919	0.499246
Q9V3W2	136	Lethal (2) 35Di; isoform A	6.71694	3.702	5	8.19046	3.02337	5	17.3557	12.4953	5	31.7397	11.1558	5	0.510099	0.820093	0.105375	0.387016	0.00142626	0.211626	12.5576	4.77018	5	10.255	2.22454	5	18.3515	8.03921	5	21.2389	10.1527	5	0.356613	1.22453	0.203175	0.684282	0.121786	0.591254	0.0625028	0.53489	0.253678	0.798678	0.884584	0.945738	0.15817	1.49441	0.0910959	0.546814	7.84542
Q9V496	88	Apolipophorins	88.8754	5.06841	3	88.1171	6.70771	4	36.2445	7.26398	5	45.0229	15.6838	5	0.877172	1.00861	3.54206e-05	2.45211	0.0038054	1.97401	91.9024	3.70596	4	90.204	4.52916	5	27.6364	8.61971	5	29.9163	13.8783	4	0.565298	1.01883	2.50249e-06	3.32541	0.000133263	3.07198	0.39929	0.967063	0.593771	0.976864	0.126098	1.31148	0.175375	1.50496	0.288976	0.805024
Q9V496	132	Apolipophorins	86.6838	1.35185	3	77.6309	7.14397	5							0.0797684	1.11661					85.3119	7.58977	4	85.97	5.56566	3	35.353	7.31392	4				0.904832	0.992345	7.84916e-05	2.41314			0.774548	1.01608	0.137237	0.903
Q9V496	168	Apolipophorins	84.6631	9.10125	4	86.7675	6.92497	5	37.766	4.64457	5	45.9403	16.564	5	0.704226	0.975747	1.99187e-05	2.24178	0.00422658	1.84289	89.9826	2.6279	5	89.6319	0.701507	5	30.1885	7.40886	5	37.0098	14.9714	5	0.780472	1.00391	1.44973e-07	2.98069	5.2728e-05	2.43132	0.24717	0.940883	0.384366	0.968042	0.0886634	1.251	0.397223	1.2413	0.319018	0.822066	68.3923
Q9V496	192	Apolipophorins	87.0625	8.77266	4	90.146	5.05738	5	38.9973	6.19252	5	45.3184	16.2818	5	0.526578	0.965794	2.66678e-05	2.23252	0.00253854	1.92113	91.925	2.75633	5	91.4895	1.95391	4	25.9771	7.63918	5	34.1648	15.0375	5	0.798227	1.00476	8.69387e-08	3.5387	2.94344e-05	2.69064	0.274131	0.947103	0.634562	0.985316	0.0181292	1.50122	0.293095	1.32646	0.44061	0.86052	73.5384
Q9V496	489	Apolipophorins	89.0893	5.31541	4	90.5505	3.28551	5	38.4679	4.78493	5	48.7468	15.0331	5	0.626065	0.983863	1.38316e-06	2.31594	0.00146309	1.82759	89.6014	5.64076	5	91.1884	1.89874	5	32.3701	11.0685	5	36.5328	14.3279	5	0.567502	0.982596	6.79788e-06	2.76803	5.70979e-05	2.45263	0.893586	0.994285	0.71676	0.993004	0.290921	1.18838	0.224918	1.33433	0.183247	0.789137	77.2672
Q9V496	511	Apolipophorins	86.7188	11.4601	4	77.2297	6.12942	5	37.3841	1.00824	4	52.5257	11.9792	5	0.152708	1.12287	0.000138008	2.31967	0.00341888	1.65098	88.8853	6.82497	5	75.3839	5.28778	5	39.812	22.0167	5	47.4875	25.661	5	0.00811754	1.1791	0.00142585	2.23263	0.00824477	1.87176	0.733254	0.975626	0.623916	1.02449	0.834174	0.939015	0.701173	1.1061	0.0418383	0.711728
Q9V496	2810	Apolipophorins	71.6238	10.3398	4	73.9364	8.19222	5	38.2817	1.30137	5	48.6274	16.4908	5	0.71822	0.968722	0.000167522	1.87097	0.0463159	1.47291	81.6907	4.62189	4	77.2318	3.88239	5	30.385	4.15751	4	31.0555	15.5337	4	0.158829	1.05773	3.1523e-06	2.68852	0.000778609	2.63048	0.125776	0.876768	0.439834	0.957331	0.00476386	1.25989	0.147495	1.56582	0.19952	0.787246	66.8282
Q9V496	2949	Apolipophorins	69.5676	22.8347	5	80.2953	6.34464	5	38.6183	3.32005	5	46.929	17.6957	5	0.341092	0.866397	0.0170936	1.80142	0.117822	1.4824	86.7371	2.80672	5	84.9	2.20011	5	29.1551	6.15334	5	35.4339	17.9724	5	0.282614	1.02164	5.99972e-08	2.97503	0.000231156	2.44786	0.133719	0.802051	0.163751	0.945764	0.0163984	1.32458	0.33798	1.32441	0.332192	0.822908	69.1744
Q9V496	2994	Apolipophorins	74.3707	23.0119	5	87.3684	8.32126	5	35.9473	4.82827	5	51.0109	21.7086	5	0.269008	0.851231	0.00645662	2.06888	0.13732	1.45794	91.7503	4.52011	5	89.6546	1.99699	5	32.9754	11.1337	5	35.9407	17.475	5	0.370743	1.02337	4.33212e-06	2.78239	0.000122816	2.55282	0.136087	0.810577	0.566777	0.9745	0.598912	1.09012	0.261112	1.41931	0.168338	0.704698	65.7417
Q9V496	3011	Apolipophorins	84.0649	7.91854	4	85.5322	6.51006	5	35.5289	5.53587	5	43.8674	12.7129	5	0.768485	0.982844	1.23865e-05	2.3661	0.000918225	1.91634	86.4906	5.55156	5	86.5414	2.98292	5	29.1944	5.03049	5	30.8896	14.2841	4	0.986035	0.999412	1.38924e-07	2.96257	8.50875e-05	2.79999	0.604531	0.971954	0.760718	0.988338	0.0948952	1.21698	0.192291	1.42013	0.215602	0.809917
Q9V496	3037	Apolipophorins							42.7966	5.63553	5	48.5077	18.281	5										91.0387	4.02481	4	30.8884	8.86547	5	31.7326	17.1995	4											0.0349958	1.38552	0.203421	1.52864	0.523203	0.882265
Q9V496	3321	Apolipophorins	83.1009	7.27038	3	80.2774	2.94193	3	39.3854	4.28026	5	44.9232	13.4019	5	0.56672	1.03517	3.42752e-05	2.10994	0.00428092	1.84984	82.214	7.04731	5	81.9489	9.49949	5	32.0124	8.01221	5	36.6571	14.8037	5	0.961265	1.00323	5.8063e-06	2.5682	0.000255733	2.24279	0.87021	1.01079	0.782842	0.979603	0.107078	1.23032	0.381718	1.2255	0.404431	0.876727	67.9126
Q9V496	3323	Apolipophorins	89.7101	9.62076	3	93.3289	4.37629	5	34.3371	4.52102	5	46.3685	19.3678	4	0.481476	0.961226	2.77477e-05	2.61263	0.0171873	1.93472	96.3169	1.89408	4	94.8265	1.18122	5	26.3883	7.12449	5	38.4172	19.8719	5	0.18927	1.01572	2.92591e-07	3.64999	0.000715646	2.50713	0.225518	0.931406	0.481154	0.984207	0.0682475	1.30123	0.565536	1.20697	0.214259	0.740526	78.2588
Q9V496	3139 3142	Apolipophorins	81.4253	14.5391	3	80.7198	20.2506	4	44.9468	5.61505	5	51.087	11.4348	4	0.961453	1.00874	0.00197159	1.81159	0.0265145	1.59386	78.2368	24.4863	5	87.6416	8.64775	5	40.3846	9.85582	4	43.0541	9.40105	4	0.441464	0.89269	0.0236994	1.93729	0.0311428	1.81717	0.847076	1.04075	0.507652	0.921022	0.407752	1.11297	0.319466	1.18658	0.322796	0.879809
Q9V4E0	352	LD47962p	10.444	3.02662	5	9.85276	1.85099	5	17.5685	10.6341	5	30.4605	10.6812	5	0.719078	1.06001	0.187588	0.594473	0.00377936	0.342871	13.9502	6.06734	5	10.8794	3.10115	5	20.8759	5.98914	5	22.2486	9.3267	5	0.343104	1.28225	0.106825	0.668244	0.13393	0.627014	0.280927	0.748667	0.542749	0.905631	0.561343	0.841572	0.23146	1.3691	0.0921586	0.576765	6.45647
Q9V9A9	852	Lethal (2) 01289; isoform B	15.302	1.51294	4	11.4897	3.59575	4	21.0401	7.82853	5	27.5973	8.89774	5	0.098446	1.3318	0.197009	0.727277	0.0308189	0.554475	14.9991	4.3983	4	19.6264	5.52754	4				24.2899	1.38133	3	0.238078	0.764233			0.0180686	0.617504	0.900648	1.02019	0.0485999	0.585421			0.558276	1.13616	0.251105	0.762399
Q9V9A9	1281	Lethal (2) 01289; isoform B	11.1079	0.116747	3	10.4075	1.99901	3	18.0295	11.279	4	32.4741	7.20927	4	0.577307	1.0673	0.347153	0.616097	0.00407267	0.342053	13.8662	3.42733	4	10.724	1.98902	5				29.2573	15.3564	4	0.126458	1.29301			0.098186	0.473939	0.231991	0.801078	0.835012	0.970487			0.717565	1.10995	0.0742658	0.555194
Q9VAC1	57	GM14349p	10.0746	6.36042	5	12.146	3.3152	5	17.6851	11.7194	5	31.485	12.1959	5	0.536502	0.829455	0.237673	0.569666	0.00831203	0.31998	19.282	8.29767	5	14.8232	2.04807	5	18.464	3.95585	5	22.6196	11.7869	5	0.276985	1.3008	0.847237	1.0443	0.618641	0.852445	0.084442	0.522486	0.163038	0.819393	0.891503	0.957815	0.276136	1.39193	0.105541	0.561698	11.6824
Q9VAC1	91 95	GM14349p	23.5298	12.4949	4	25.5849	7.43837	4	25.3561	18.99	4	43.0096	6.57918	5	0.786935	0.919674	0.877616	0.927973	0.0190238	0.547083	26.4231	7.13958	5	25.2097	3.14781	5	31.9833	3.58916	4	33.8296	16.4779	4	0.737006	1.04813	0.201925	0.826154	0.390458	0.781066	0.673117	0.890499	0.920695	1.01488	0.518431	0.792792	0.287122	1.27136	0.0901	0.589546
Q9VAI6	114 125	General odorant-binding protein 99b	94.438	4.57967	4																94.2083	2.10322	5	98.5592	1.03692	3	41.87	13.3393	4	55.6155	14.9938	5	0.0169076	0.955855	4.97247e-05	2.25002	0.000454558	1.69392	0.922431	1.00244
Q9VAI9	35	RE07893p										54.8233	16.7397	3							72.6288	12.5029	3							32.7432	8.6661	3					0.0104873	2.21814							0.112358	1.67434
Q9VAI9	125	RE07893p	86.4342	6.90259	3	87.6764	5.27423	3	42.7728	4.51832	5	51.3386	14.7649	5	0.816584	0.985832	3.33974e-05	2.02077	0.00912832	1.68361	88.4794	3.73812	3				32.663	13.4686	4	39.3857	14.3139	4			0.00102516	2.70885	0.0023745	2.24648	0.675181	0.976885			0.155004	1.30952	0.261022	1.30348	0.249952	0.833152
Q9VAJ4	125	General odorant-binding protein 99a	91	2.68877	4	85.5653	4.12323	5	43.6291	4.06754	5	55.1305	14.034	5	0.0580507	1.06351	2.00169e-07	2.08576	0.00161492	1.65063	86.4623	4.99283	5	88.6757	2.94597	4	39.3352	14.5018	5	47.4339	18.1377	5	0.461801	0.97504	0.000128256	2.19809	0.00166841	1.8228	0.148347	1.05248	0.246349	0.964924	0.54162	1.10916	0.474473	1.16226	0.116426	0.791378
Q9VB69	96	Malic enzyme	14.1714	4.80579	5	14.5048	5.42841	5	18.8112	9.43643	5	35.2851	12.4481	5	0.92061	0.977009	0.355914	0.753346	0.00764033	0.401624	21.6003	7.25462	5	18.3623	3.22439	5	21.851	2.98323	5	26.6345	11.9671	5	0.388415	1.17634	0.944792	0.988529	0.444421	0.81099	0.0926809	0.656071	0.209057	0.789924	0.51162	0.860886	0.295123	1.32479	0.046086	0.53312	9.68134
Q9VB69	455	Malic enzyme	8.5673	4.27014	5	10.0762	2.23585	5	20.3125	11.4894	5	33.5813	10.8792	5	0.503785	0.850253	0.0645098	0.421775	0.00138035	0.255121	14.8355	7.47758	5	10.6064	1.21317	4	20.3416	3.9461	5	21.1705	7.11899	4	0.305896	1.39874	0.183438	0.72932	0.238343	0.700765	0.142236	0.577486	0.684821	0.950011	0.99586	0.99857	0.0911921	1.58623	0.0976348	0.604875	8.41568
Q9VD58	71	GH26270p
Q9VD58	222	GH26270p	5.7642	2.45561	5	6.14721	2.24381	5	11.8703	11.2125	5	24.5064	9.79964	5	0.803319	0.937695	0.268337	0.485599	0.00321643	0.235212	10.3867	4.30757	5	8.77764	3.60707	4	15.3156	5.93802	5	18.8166	6.75122	5	0.569737	1.18331	0.171392	0.678173	0.0464069	0.551994	0.0706096	0.554962	0.219436	0.700326	0.560553	0.775044	0.316206	1.30238	0.0943422	0.484376	5.84231
Q9VD58	317	GH26270p	13.7037	4.81003	5	11.629	2.24006	5	13.3379	11.5133	5	28.4872	12.6832	5	0.407438	1.1784	0.949346	1.02742	0.0407553	0.481048	11.0462	3.22877	5	7.54249	3.30385	5	18.4157	6.57513	5	18.1393	10.1161	4	0.128342	1.46452	0.0545997	0.599824	0.177768	0.608962	0.33502	1.24058	0.0513265	1.5418	0.416704	0.72427	0.227157	1.57046	0.0833608	0.468208
Q9VEB1	147	RE60471p	13.2044	5.78789	5	13.37	5.39937	5	11.4562	9.72135	5	29.6699	12.3956	5	0.963841	0.987617	0.738607	1.15261	0.0274404	0.445044	16.1788	4.62993	5	13.96	4.54101	5	16.2714	5.02143	5	18.6965	9.78021	5	0.466224	1.15894	0.976548	0.994307	0.616954	0.865336	0.395752	0.816159	0.856318	0.957737	0.353909	0.704067	0.158779	1.58692	0.0323447	0.38612	7.97649
Q9VEB1	275	RE60471p	10.7204	2.92693	5	12.731	3.57844	5	20.0204	10.4069	5	30.1118	8.83097	5	0.359288	0.84207	0.090609	0.535473	0.00162194	0.35602	23.0561	9.37463	5	14.8253	2.29114	5	22.6094	3.3246	5	25.848	9.26553	5	0.0929434	1.55519	0.922488	1.01976	0.648411	0.891986	0.0228909	0.46497	0.302463	0.858736	0.610563	0.885489	0.477671	1.16495	0.136878	0.66487
Q9VEX6	564	Belphegor
Q9VEY5	32 36	RH01253p	26.6629	4.21464	4	42.3128	4.95182	4	30.6574	15.4199	4				0.00295988	0.630138	0.635035	0.869705			42.54	6.93946	3				37.456	9.83868	4	33.5218	10.3127	5			0.483232	1.13573	0.233623	1.26902	0.0126234	0.626773			0.485338	0.818491
Q9VFC8	494	Glycogen [starch] synthase	20.3597	4.841	3				14.9926	11.6447	4	29.8775	11.5304	3			0.493824	1.35798	0.257839	0.68144	26.7151	3.9004	3				16.2774	1.13642	3	19.4737	8.95683	4	0.552926		0.0112462	1.64124	0.254254	1.37186	0.151322	0.762105			0.85983	0.921072	0.233921	1.53425	0.153751	0.501803
Q9VFF0	128	GH01077p	9.06499	2.9442	5	8.37441	2.87537	5	15.9733	12.2676	5	28.231	8.66974	5	0.717246	1.08246	0.255614	0.567508	0.00158046	0.3211	14.0662	5.9137	5	8.95783	1.65313	4	14.5675	4.57054	5	22.0878	9.589	5	0.141764	1.57027	0.884503	0.96559	0.150019	0.636831	0.128941	0.644452	0.730764	0.934871	0.816268	1.09651	0.318979	1.27813	0.105506	0.565808	8.76189
Q9VFF0	370	GH01077p	8.02495	4.52292	5	10.3033	2.45091	5	12.2064	11.4306	5	29.7862	11.3274	5	0.351024	0.778875	0.468717	0.657438	0.00400832	0.269419	14.3808	4.54905	5	11.3865	3.20283	5	18.5578	9.22699	5	21.0921	9.95505	5	0.263203	1.26296	0.390453	0.774918	0.207568	0.681807	0.0575872	0.558034	0.564732	0.904866	0.361964	0.657751	0.233373	1.4122	0.0403925	0.409801	5.69209
Q9VFF0	409	GH01077p	9.68551	6.61573	5	12.9738	4.01864	5	12.1657	10.2034	5	29.9788	12.2316	5	0.36997	0.746543	0.660479	0.796135	0.0114736	0.323078	17.0165	4.14948	5	15.0899	3.50152	5	16.7287	5.11661	5	16.9911	9.11871	5	0.450408	1.12767	0.924589	1.0172	0.995627	1.00149	0.0690354	0.569185	0.400589	0.859769	0.397475	0.727233	0.0934574	1.76438	0.0369063	0.405808	12.1854
Q9VFF0	443	GH01077p	13.0867	8.81902	5	14.8987	5.99864	5	14.5269	10.8034	5	30.2104	12.9323	5	0.713923	0.878381	0.823182	0.900864	0.0401774	0.433186	22.2045	5.64408	5	19.8967	4.91675	5	18.8036	8.02682	5	19.3626	9.65859	5	0.51007	1.11599	0.460635	1.18086	0.585585	1.14677	0.0873714	0.589373	0.187581	0.748803	0.49756	0.772558	0.171298	1.56025	0.0709886	0.480856	12.3589
Q9VFF0	240 258	GH01077p	14.5744	9.96538	5	20.0276	9.60513	5	22.0812	15.8204	5	37.9779	8.36036	5	0.404007	0.727716	0.395531	0.660037	0.00382466	0.383761	22.0729	6.48971	5	16.332	4.68776	4	27.7191	6.11585	5	25.6621	13.2289	5	0.182688	1.35151	0.194562	0.796305	0.600821	0.860133	0.196238	0.660287	0.507166	1.22628	0.478583	0.796607	0.116489	1.47992	0.0822144	0.581423
Q9VFR2	804	FI18807p1	16.9747	2.23779	3	18.1349	3.27605	4	23.0225	6.807	4	33.3667	5.82503	5	0.623453	0.936026	0.206628	0.737307	0.00387425	0.508732				15.327	1.50919	5	21.8148	2.60119	3	25.738	5.85798	4									0.128546	1.18319	0.786142	1.05536	0.092497	1.2964	0.0433753	0.689986
Q9VFR2	881	FI18807p1	79.4973	8.081	4				32.7968	3.68885	4	46.313	18.3104	4			4.34812e-05	2.42393	0.0160832	1.71652	86.4374	6.17325	3				29.672	4.00796	4	33.3294	11.8798	4			2.46404e-05	2.9131	0.000943598	2.59342	0.272823	0.919709			0.294924	1.10531	0.279104	1.38955	0.197978	0.708156
Q9VG32	257	Malic enzyme
Q9VG32	629	Malic enzyme																			36.2166	9.81977	3				19.9813	1.61815	3						0.0475592	1.81253
Q9VG82	490	Probable cytochrome P450 9f2	16.0154	5.16387	3	29.9565	7.72467	5							0.0338995	0.534623														23.5299	9.2523	4
Q9VGS3	72	Succinate dehydrogenase C	15.3187	3.95829	3	20.3781	0.301845	3	23.4026	7.60155	4	32.6378	3.20978	5	0.0918858	0.751724	0.158981	0.654573	0.000487551	0.469354							21.8553	3.62818	4	22.9881	5.7484	4											0.725924	1.0708	0.0148034	1.41977	0.0418011	0.717039
Q9VH69	39	40S ribosomal protein S29							31.3316	5.41368	3	40.6197	13.2134	5							60.2821	4.44716	4				21.1789	8.02618	3						0.000404021	2.84632							0.143479	1.47938			0.300726	0.77134
Q9VIE8	133	Mitochondrial aconitase	6.84075	4.32384	5	8.62461	2.92055	5	15.7351	13.0679	5	28.6237	10.005	5	0.466537	0.793167	0.186491	0.434744	0.00208622	0.238989	12.6015	4.36973	5	10.3421	1.66337	5	16.45	4.69671	5	19.5534	10.8272	5	0.311405	1.21846	0.216608	0.766048	0.219746	0.644464	0.0694291	0.542853	0.286223	0.83393	0.911191	0.956543	0.206176	1.46387	0.118035	0.549724	8.28877
Q9VIE8	165	Mitochondrial aconitase	14.6322	3.39335	5	16.3593	2.62774	5	12.9556	10.6887	5	30.8657	15.9039	5	0.394486	0.894426	0.746749	1.12941	0.0561067	0.47406	15.0868	4.11267	5	10.903	1.86554	5	18.9894	7.34019	5	22.4069	9.97913	5	0.0720477	1.38374	0.329993	0.794486	0.167864	0.673311	0.85354	0.969866	0.00534228	1.50045	0.328512	0.682255	0.343235	1.37751	0.0700197	0.419741
Q9VIE8	340	Mitochondrial aconitase	8.88478	3.43058	5	10.7754	3.4827	5	16.3909	12.2751	4	30.9662	7.92337	4	0.412332	0.824542	0.226739	0.542055	0.000753732	0.286918	14.2487	5.08501	5	11.647	2.52764	5	20.4974	4.48947	5	25.0139	11.5644	5	0.335584	1.22338	0.0733778	0.695148	0.0931808	0.569632	0.0862756	0.623549	0.662649	0.925165	0.505483	0.799658	0.411649	1.23796	0.0930396	0.529316	6.53012
Q9VIE8	393	Mitochondrial aconitase	26.8428	8.04632	4	29.4757	4.90466	5	17.0231	10.0436	5	31.7767	11.943	5	0.561572	0.910677	0.157182	1.57685	0.504363	0.844731	32.4053	6.0567	5	30.5791	3.40106	5	20.3914	2.78899	5	21.2739	12.1367	4	0.572842	1.05972	0.00379447	1.58917	0.11329	1.52324	0.273533	0.828347	0.690169	0.963915	0.490529	0.834817	0.234166	1.49369	0.0674411	0.535708	18.9548
Q9VIE8	404	Mitochondrial aconitase	21.1574	14.1439	5	26.8539	7.19309	5	18.7356	12.2434	5	35.4283	13.5148	5	0.445319	0.787872	0.779569	1.12926	0.141495	0.59719	31.0299	6.89436	5	28.8231	3.38743	5	17.0359	3.23164	5	23.2117	10.8583	5	0.538589	1.07656	0.00339238	1.82144	0.21116	1.33682	0.198221	0.68184	0.594845	0.93168	0.771728	1.09977	0.153743	1.52631	0.0748756	0.528831	17.5283
Q9VIE8	496	Mitochondrial aconitase	15.066	2.90438	5	14.9911	2.05931	5	15.5661	9.93399	5	29.8257	7.29706	5	0.963615	1.005	0.916624	0.967874	0.00298732	0.505135	20.1817	4.85946	5	17.3317	0.519828	5	26.7619	14.3987	5	18.0219	7.63221	5	0.228504	1.16444	0.361289	0.754121	0.608013	1.11984	0.0779869	0.746517	0.0390599	0.864951	0.190277	0.581651	0.0369642	1.65497	0.0322713	0.521901	11.9403
Q9VIE8	600	Mitochondrial aconitase	9.05074	1.97966	5	8.88511	1.78189	5	17.5165	11.2558	5	30.141	9.11714	5	0.892851	1.01864	0.136239	0.516698	0.000983369	0.30028	14.8889	6.37501	5	11.5747	1.54983	4	17.8821	3.44672	4	21.9262	13.2381	4	0.349168	1.28633	0.429437	0.832618	0.325224	0.679048	0.0862361	0.607884	0.0490577	0.767632	0.952367	0.979557	0.305298	1.37466	0.0871457	0.581151	7.83202
Q9VIQ8	51	MIP33903p1	5.74329	2.65269	5	6.67958	1.10119	5	17.2588	10.0815	5	30.3251	10.4518	5	0.48683	0.859827	0.0387063	0.332774	0.000932792	0.189391	12.9858	4.89495	5	15.6419	3.45931	5	23.2374	6.74218	5	19.9406	9.08615	5	0.350772	0.830194	0.0250074	0.558831	0.170284	0.651223	0.0196256	0.442275	0.000560251	0.427033	0.302397	0.742717	0.132131	1.52077	0.0790354	0.569127	8.77363
Q9VJZ4	64	CG9306	17.8889	10.7078	5	21.2188	7.81553	5	19.2647	11.2024	5	39.7635	16.1108	5	0.589734	0.843072	0.847598	0.928587	0.0353372	0.449883	24.9262	6.19036	5	22.0091	4.10587	5	29.3585	12.2302	5	25.3758	12.0804	5	0.405481	1.13254	0.49026	0.849028	0.942783	0.982284	0.239013	0.717676	0.846336	0.96409	0.21065	0.656188	0.148784	1.56699	0.0477199	0.484482	12.1296
Q9VJZ4	87	CG9306	20.6428	7.91484	5	24.262	5.67342	5	27.9316	13.4883	4	38.4847	14.527	5	0.430063	0.85083	0.342267	0.73905	0.0424023	0.536391	29.2444	5.99818	5	25.9005	1.82158	5	30.6281	8.45743	5	21.5112	10.8571	5	0.267138	1.1291	0.772984	0.95482	0.200794	1.35949	0.0887917	0.705874	0.55571	0.936737	0.723227	0.911959	0.0697189	1.78905	0.301095	0.725784	20.5422
Q9VK60	200	GH25425p	31.4055	8.94423	5	16.3818	7.88012	4							0.0337442	1.91709					29.8567	8.25705	4	24.934	5.91932	3							0.424234	1.19743					0.797375	1.05187	0.17864	0.657009
Q9VK99	51	CG6579	85.8086	7.17479	3	90.4468	4.36474	5	38.6151	6.25547	5	47.0107	13.9123	5	0.289262	0.948719	6.39862e-05	2.22215	0.00459879	1.8253				90.6696	3.31868	5	29.7882	10.0482	5	42.1185	26.4396	4									0.929851	0.997543	0.133963	1.29632	0.729404	1.11615	0.25339	0.821412
Q9VK99	69	CG6579	91.1756	3.84506	4				39.2676	3.71054	5	43.2763	12.8381	5			1.63127e-07	2.3219	0.000189958	2.10683	94.1406	2.43982	5				26.0022	9.34095	5	42.4771	25.6808	5			2.5974e-07	3.62048	0.00206057	2.21627	0.199588	0.968505			0.0183919	1.51016	0.951895	1.01882	0.521266	0.90737
Q9VL70	79	Yippee interacting protein 2	15.1076	7.23174	5	19.0492	2.00584	5	15.6313	12.7894	5	28.5762	10.3422	5	0.274004	0.793084	0.938435	0.966499	0.0440987	0.528678	21.0065	2.75712	5	21.628	2.70672	5	14.9304	3.82287	4	17.0423	11.1339	4	0.728385	0.971263	0.0272535	1.40697	0.461213	1.23261	0.126728	0.719187	0.125324	0.880765	0.919606	1.04695	0.151741	1.67678	0.116472	0.547004
Q9VLB7	282	LP03430p				31.4362	3.98304	3	18.8835	14.4251	4	35.4501	10.6851	5							37.9485	5.90292	3				23.8741	3.81229	5	28.0487	15.0051	5			0.00584309	1.58953	0.327434	1.35295					0.475723	0.79096	0.395183	1.26388	0.0872299	0.532678	20.8586
Q9VLC5	73	Aldehyde dehydrogenase	17.4315	8.92636	5	11.865	2.86324	4	27.0316	12.0642	3				0.274724	1.46915	0.240043	0.644855			13.8407	1.10807	5	11.1787	1.52863	5	22.2423	7.17792	3	27.64	6.70243	3	0.0135421	1.23813	0.0350064	0.62227	0.00314325	0.500749	0.398104	1.25944	0.65633	1.06139	0.586348	1.21533
Q9VMI3	140	GM14163p	13.6815	5.16749	5	15.0716	4.9662	5	16.4274	12.6706	5	25.1941	8.02217	5	0.675955	0.907765	0.665548	0.832846	0.0271689	0.543043	20.1069	5.66474	5	16.202	0.983149	5	14.5564	4.93899	5	16.9339	9.75111	5	0.167325	1.24101	0.137253	1.38132	0.546793	1.18737	0.0978309	0.680436	0.631006	0.930228	0.766209	1.12854	0.181677	1.48779	0.227476	0.652032	10.6096
Q9VMI3	157	GM14163p	16.7742	4.38564	3	17.035	4.85181	4	15.7927	11.8496	5	32.8866	8.34713	5	0.944547	0.984688	0.897495	1.06215	0.0229637	0.510063	23.3826	8.08938	5	19.2308	4.11804	5	21.212	4.29316	4	25.2422	15.2734	4	0.336362	1.21589	0.645325	1.10233	0.8198	0.926329	0.248054	0.71738	0.485652	0.885819	0.417996	0.744518	0.367243	1.30284	0.0298477	0.480218
Q9VMI3	202	GM14163p	18.4889	8.92537	3	25.6177	3.75918	3	17.2325	9.47805	5	29.8238	10.4621	5	0.271353	0.721725	0.859288	1.07291	0.170761	0.61994	28.9384	4.27712	3	23.8593	4.2157	5	19.4063	4.49577	5	20.8583	11.0538	4	0.151753	1.21288	0.0256028	1.49119	0.291739	1.38738	0.141442	0.638906	0.575654	1.0737	0.655447	0.887983	0.252584	1.42983	0.0812172	0.57781	14.5267
Q9VMI3	221	GM14163p	15.0301	4.45308	5	17.3415	4.85992	5	17.006	11.694	5	31.7973	9.40081	4	0.455574	0.866714	0.733141	0.883809	0.0091797	0.472685	20.5305	6.57799	5	19.331	3.69862	5	20.6571	4.6841	5	24.4586	11.4792	5	0.731476	1.06205	0.97289	0.99387	0.525426	0.839397	0.160134	0.732088	0.487117	0.89708	0.535089	0.823255	0.338002	1.30005	0.079873	0.534826	10.9841
Q9VMI3	301	GM14163p	17.7556	2.63128	3				15.203	13.9185	4	27.6153	6.78783	4			0.771671	1.1679	0.0663132	0.642962	24.0626	3.71195	3	19.8654	3.6688	5	16.2092	3.18456	3	19.458	7.98891	4	0.169688	1.21128	0.0497559	1.4845	0.404124	1.23664	0.0742835	0.737892			0.909065	0.937923	0.17065	1.41923	0.160035	0.550528
Q9VMU0	80	LP20380p	40.4966	12.9519	5	27.6498	4.30495	5	24.1302	12.6276	5	35.1386	11.206	5	0.0684338	1.46463	0.0776792	1.67825	0.504046	1.15248	35.8581	10.2899	5	27.8613	3.62372	5	22.9836	6.45869	5	24.4181	9.91977	4	0.139825	1.28702	0.0452736	1.56016	0.136252	1.4685	0.548124	1.12936	0.935069	0.992407	0.861048	1.04989	0.177996	1.43904	0.182943	0.686714	23.5011
Q9VMU0	87	LP20380p	21.0634	11.4854	5	26.1009	5.38194	5	21.1587	12.3384	5	34.3639	12.6717	5	0.40041	0.806998	0.990219	0.995494	0.120226	0.612951	30.1835	7.05871	5	29.0252	1.84211	5	20.0051	6.34607	5	27.5431	17.0564	5	0.731745	1.03991	0.0433271	1.50879	0.757278	1.09586	0.168806	0.697845	0.283556	0.899251	0.857129	1.05767	0.49331	1.24764	0.133566	0.615725	23.8988
Q9VMU0	111 114	LP20380p	40.4916	19.5483	5	47.287	9.63348	5				46.288	7.40032	5	0.505405	0.856294			0.552449	0.874775	50.7495	8.73362	5	50.5854	3.63518	5	33.1584	7.9457	5	37.5947	9.63022	5	0.970013	1.00324	0.0103622	1.53052	0.0535066	1.34991	0.31528	0.797871	0.494176	0.934795			0.148149	1.23124
Q9VNX4	355	FI08816p	38.3407	14.7642	5	42.1946	8.43305	5	15.4843	11.5997	5	33.1736	10.3042	5	0.625942	0.908663	0.0261669	2.47609	0.538996	1.15576	44.6642	8.28906	5	39.4482	5.72504	5	19.765	6.59653	5	24.2859	14.8751	4	0.280353	1.13222	0.000768507	2.25976	0.0342403	1.8391	0.427892	0.85842	0.563531	1.06962	0.493591	0.783421	0.323301	1.36596	0.0342092	0.466768
Q9VNX4	502	FI08816p	8.54569	3.72521	4	13.129	5.52349	4	13.8795	10.0242	5	26.1632	10.444	5	0.218007	0.650903	0.351133	0.615704	0.0155266	0.32663	13.0378	6.07713	5	9.46803	2.49726	5	15.3124	2.77208	5	19.4592	12.6863	4	0.259041	1.37703	0.468224	0.85145	0.346756	0.670006	0.238849	0.655456	0.222757	1.38666	0.765897	0.906422	0.412042	1.34452	0.0943459	0.530498	6.43181
Q9VNX4	573	FI08816p	15.0085	2.25269	5				25.668	5.3951	4	34.5252	10.5282	3			0.00485484	0.584717	0.00563498	0.434713							26.0801	6.67874	3	31.4371	9.49367	3											0.931182	0.984201	0.725125	1.09823	0.20019	0.743459
Q9VPE2	334	CG6020	12.9338	6.54258	5	15.5032	4.2908	5	12.8616	10.8342	5	24.7281	10.8598	5	0.483716	0.834265	0.990141	1.00561	0.0710989	0.52304	21.1237	3.92772	5	17.9858	1.72252	5	13.3675	2.79828	5	13.2475	6.31748	5	0.140477	1.17446	0.0070199	1.58023	0.0454212	1.59455	0.043187	0.612287	0.264233	0.861968	0.921969	0.962157	0.0752865	1.86663	0.12193	0.520122	14.7879
Q9VPE2	405	CG6020	12.2273	5.78358	5	14.7936	2.36384	5	21.1026	12.076	5	29.7092	10.3125	4	0.385242	0.826526	0.176573	0.579421	0.0142509	0.411566	17.5057	5.90646	5	16.3051	1.78092	4	20.0426	5.39337	5				0.709661	1.07363	0.498327	0.873424			0.191207	0.698477	0.326027	0.9073	0.862219	1.05289	0.257949		0.295698	0.710305
Q9VQ61	266	Aspartate aminotransferase	12.0969	3.86692	4	13.5566	4.26192	3	19.6173	8.04892	5	21.1078	0.99989	3	0.655294	0.89233	0.132706	0.616647	0.0119539	0.573102	22.1581	6.47326	5	19.9022	5.19842	4	19.5082	2.37	4	20.1971	8.74136	5	0.590234	1.11335	0.466753	1.13584	0.69742	1.09709	0.029666	0.545938	0.147076	0.681159	0.980055	1.00559	0.867473	1.04509	0.767499	0.929384	12.3071
Q9VQG4	28	Congested-like trachea protein	15.2888	2.5674	3				21.1716	3.01621	3						0.0618205	0.72214			21.9222	4.64309	3	21.172	3.4293	3	28.2199	1.95425	3	20.7371	7.22321	3	0.832916	1.03544	0.0963154	0.776835	0.822822	1.05715	0.0962944	0.697413			0.0273574	0.750235
Q9VQL7	266	CG3523; isoform A							13.5642	9.84666	5	28.2732	5.95805	4																17.9122	14.8495	3													0.251448	1.57844	0.0349493	0.479753
Q9VQL7	377	CG3523; isoform A	18.0096	6.33113	5	21.6344	5.44461	5	22.0507	7.48883	4	37.0393	12.9329	5	0.360136	0.832449	0.408422	0.816735	0.0182824	0.486229	25.7657	5.2802	4	24.8702	1.08938	4	26.9178	2.07926	4	26.546	8.2769	3	0.751048	1.03601	0.698798	0.957199	0.883785	0.970605	0.0910249	0.698974	0.286069	0.869892	0.257008	0.819186	0.261383	1.39529	0.0803568	0.595332	16.748
Q9VQL7	1553	CG3523; isoform A	9.36419	5.82483	5	11.9582	4.38543	5	18.1881	7.2684	5	34.7446	6.54695	5	0.449254	0.783075	0.0670013	0.514853	0.000192868	0.269515	20.3159	7.31484	5	24.9691	24.6195	5	19.4315	4.04808	4	20.7159	9.39808	5	0.696006	0.813643	0.835881	1.04552	0.941986	0.980694	0.0307014	0.460929	0.278191	0.478921	0.770071	0.936011	0.0254972	1.6772	0.00535328	0.52348	8.31433
Q9VQL7	2403	CG3523; isoform A	7.94791	2.95504	4	10.3761	2.95513	5	17.6171	12.465	5	32.1056	10.0643	5	0.260228	0.765985	0.177688	0.451149	0.00252111	0.247555	13.4359	5.13039	5	10.9494	1.51613	5	19.591	2.47325	4	20.8996	10.6201	4	0.329042	1.2271	0.0653257	0.685822	0.204938	0.642881	0.101019	0.591541	0.709576	0.94764	0.767206	0.899242	0.149077	1.53618	0.0777913	0.548722
Q9VQR2	102	RE65754p				61.438	11.9006	4	34.5342	3.44303	5	48.0661	14.1442	5							81.6974	4.58635	3	76.0017	22.4884	4	31.6293	13.172	5	34.1997	15.1315	4	0.690356	1.07494	0.000818631	2.58296	0.00361348	2.38883			0.295894	0.808377	0.64605	1.09184	0.199084	1.40545	0.0712737	0.718474
Q9VQR2	54 61	RE65754p				82.0755	3.71875	3	47.753	6.11711	5	50.3576	7.07815	5							84.2293	5.8883	3	88.3943	4.06082	4	37.7924	13.9947	4	46.1494	15.4788	5	0.314119	0.952881	0.00318042	2.22874	0.0072489	1.82514			0.0890202	0.928515	0.191185	1.26356	0.595475	1.09118	0.550921	0.94828
Q9VQT8	63	RH38008p				96.7581	1.23959	3	40.0629	6.50071	5	43.9807	10.6579	5							97.5049	1.1452	4	96.9369	2.32047	5	27.7171	11.3983	5	31.8657	13.6098	5	0.670527	1.00586	6.25775e-06	3.51786	3.02666e-05	3.05987			0.907724	0.998155	0.0685277	1.44542	0.155721	1.38019	0.502748	0.910921	94.7202
Q9VQT8	39 55	RH38008p	92.9331	1.85026	4	91.5466	4.63448	5	46.378	6.23668	5	49.1708	8.0492	5	0.594512	1.01514	1.98469e-06	2.00382	1.53475e-05	1.89001	90.9271	6.71133	5	91.9779	1.46095	5	42.7292	15.2371	4	46.7594	7.72905	4	0.741082	0.988575	0.000360286	2.12799	3.72562e-05	1.94457	0.584367	1.02206	0.847629	0.995311	0.637103	1.08539	0.663407	1.05157	0.556708	0.943201
Q9VSA3	291	Probable medium-chain specific acyl-CoA dehydrogenase; mitochondrial	8.6194	3.37453	3	6.65178	1.94189	5				30.1804	17.2303	4	0.324686	1.2958			0.0910588	0.285596	17.1911	4.28292	3	7.27914	2.45286	4	15.735	4.84617	3	19.2283	12.0266	3	0.0111552	2.3617	0.716428	1.09254	0.795947	0.894055	0.0528303	0.501386	0.680218	0.913813			0.393429	1.56959
Q9VSA9	130	RH03891p	10.8158	2.55906	5	10.9226	1.76888	5	25.5873	5.9626	4	28.0807	6.88755	5	0.9407	0.990223	0.00147232	0.422701	0.000769929	0.385168	13.1964	4.50582	5	14.6322	5.85887	5	19.8071	6.25376	5	25.6244	9.31752	4	0.675489	0.901873	0.0914312	0.666247	0.0328537	0.514994	0.334339	0.8196	0.21232	0.746474	0.20267	1.29183	0.6618	1.09586	0.585728	0.911206	9.12848
Q9VTB4	74	RH11203p	9.96947	4.94424	5	11.6198	2.33711	5	23.5785	11.1707	5	34.0272	10.4599	4	0.518842	0.857975	0.03746	0.42282	0.00249262	0.292985	14.0855	4.82032	5	11.3036	1.51937	5	24.8832	3.28212	5	24.2158	9.45344	5	0.253355	1.24611	0.00325229	0.566065	0.0653152	0.581665	0.219281	0.707783	0.80617	1.02797	0.808468	0.947569	0.182993	1.40517	0.195051	0.692931	11.9232
Q9VTK9	46	LD06393p	8.8477	2.25434	4	10.8815	2.13056	3	20.1891	10.3425	5	29.4194	8.31342	5	0.281309	0.813094	0.0711987	0.438242	0.0020821	0.300743	17.0963	7.45642	5	11.1974	0.828692	3	20.9165	2.0324	5	27.2519	12.0534	5	0.23412	1.52681	0.301163	0.817361	0.147776	0.627344	0.0727443	0.51752	0.822607	0.971789	0.881176	0.965221	0.749145	1.07954	0.158456	0.68625
Q9VTK9	186	LD06393p	11.5164	1.33674	4	15.3266	2.04861	4	26.1249	8.9216	3	29.2137	12.3568	5	0.02071	0.7514	0.020685	0.44082	0.0260706	0.394211	20.1117	6.50294	4	15.698	1.35462	3	18.7008	6.53526	3	20.271	8.76765	4	0.309365	1.28116	0.788153	1.07545	0.977663	0.992142	0.041247	0.572622	0.7982	0.976341	0.309574	1.397	0.26341	1.44116	0.721709	0.894267
Q9VTK9	199	LD06393p	13.0601	2.06493	5	15.0512	1.2665	5	39.6329	8.17385	4	39.5478	2.0138	3	0.10337	0.867712	0.000192554	0.329528	2.08184e-06	0.330237	17.1021	3.54274	5	10.8202	3.14383	4							0.0275917	1.58057					0.0586162	0.763655	0.0273527	1.39102					0.986903	1.00215
Q9VTV3	116	Adenylate kinase-1; isoform A	14.1121	2.19857	5	19.5331	5.19753	5	26.5387	7.15309	5	32.4626	7.66379	4	0.0639814	0.722473	0.00592953	0.531756	0.00128683	0.434719	19.1774	4.27722	5	21.0018	3.35037	5	27.1679	5.67133	5	26.0051	8.27373	5	0.474257	0.913133	0.0360722	0.705886	0.139809	0.737448	0.0463074	0.735871	0.609779	0.930067	0.881332	0.976841	0.268959	1.24832	0.270195	0.817516
Q9VU39	318	GH14845p	37.7178	16.3999	4	41.4859	8.76141	5	19.0317	15.0384	4	35.1602	12.7695	4	0.669554	0.90917	0.144045	1.98184	0.81381	1.07274	49.8658	1.25274	3	42.633	5.37799	5				22.9534	14.2727	4	0.0676873	1.16965			0.0245643	2.17248	0.266736	0.756386	0.809269	0.973095			0.249526	1.53181	0.153156	0.541286
Q9VV75	304	CG4169	12.1016	3.68008	5	13.162	3.4005	5	18.3769	8.06412	5	26.3188	8.32081	5	0.648709	0.919437	0.152081	0.658525	0.00814885	0.459809	18.1086	5.94838	5	12.3796	1.67671	5	18.0091	2.52979	5	18.8596	9.6667	5	0.0719159	1.46277	0.973411	1.00552	0.88603	0.960175	0.091075	0.668282	0.656787	1.0632	0.924889	1.02042	0.227301	1.39551	0.163913	0.69824	9.82036
Q9VVH3	90	RE63168p	12.5603	4.00057	5	14.8358	2.70649	5	17.9889	9.01865	4	31.2317	13.0817	5	0.322914	0.846621	0.261995	0.698227	0.0157735	0.402166	19.7244	2.30778	4	18.3049	3.72652	5	17.4753	3.47243	3	22.0325	3.1127	3	0.529166	1.07755	0.34603	1.1287	0.307271	0.895239	0.0159475	0.636792	0.130629	0.810485	0.930402	1.02939	0.289	1.41753	0.130239	0.575981
Q9VVL7	109	Dihydrolipoyl dehydrogenase	19.0528	3.7027	5	20.8645	2.03909	5	17.4518	10.9231	5	31.3098	9.70746	5	0.365925	0.913166	0.764193	1.09174	0.0298071	0.608524	24.125	4.73402	5	20.0515	1.6199	5	18.5882	4.38863	5	20.6064	9.18698	5	0.106181	1.20315	0.0914132	1.29786	0.468336	1.17075	0.0958484	0.789753	0.504899	1.04055	0.834488	0.938861	0.11112	1.51942	0.0667729	0.557389	11.9382
Q9VVL7	301	Dihydrolipoyl dehydrogenase	13.4065	5.3446	5	12.4921	1.72156	5	17.8083	10.4967	5	32.1855	10.5161	5	0.72517	1.0732	0.427622	0.752823	0.00740423	0.416539	16.5088	7.35607	5	12.5553	1.29288	5	20.9862	4.10982	5	24.7438	11.8227	5	0.270542	1.31488	0.268839	0.786648	0.22258	0.667189	0.467418	0.812085	0.949226	0.994961	0.546029	0.848572	0.323684	1.30075	0.0624324	0.553303	9.36611
Q9VVL7	479 485	Dihydrolipoyl dehydrogenase	21.4578	11.6274	5	27.7436	1.55492	5	19.6947	13.248	5	30.2312	12.3419	5	0.265144	0.773432	0.828628	1.08952	0.280661	0.709788	28.8125	4.86611	5	26.5669	2.17053	5	20.6504	4.1424	5	21.7538	11.7518	5	0.37359	1.08452	0.0212833	1.39525	0.249794	1.32448	0.228264	0.744739	0.353281	1.04429	0.881455	0.95372	0.298306	1.3897	0.229399	0.651467
Q9VWH4	143	Probable isocitrate dehydrogenase [NAD] subunit alpha, mitochondria	8.35097	5.12901	5	10.2111	2.30949	5	13.6604	10.8395	5	22.8824	9.25686	5	0.480766	0.817832	0.35115	0.611326	0.015339	0.364951	15.0591	4.92202	5	12.3062	0.921068	5	12.7625	2.83526	5	13.4253	6.49202	5	0.253895	1.2237	0.392372	1.17995	0.665746	1.12169	0.0678657	0.554547	0.0962822	0.829751	0.862236	1.07036	0.0983569	1.70443	0.186011	0.596983	10.9326
Q9VWH4	366 374	Probable isocitrate dehydrogenase [NAD] subunit alpha, mitochondria	19.4012	14.1374	5	19.4065	7.46155	5	26.4967	13.8297	5	40.1869	10.217	5	0.999425	0.999726	0.445584	0.732212	0.0285999	0.482773	26.6781	6.4176	5	29.6638	3.82981	5	26.9114	3.0806	5	32.9669	8.91864	5	0.397753	0.899347	0.943385	0.991332	0.23647	0.809238	0.325248	0.727232	0.0256579	0.654213	0.949424	0.98459	0.268006	1.21901	0.112887	0.659335
Q9VWV6	71	Transferrin 1	70.9847	9.85478	4	88.6779	5.0486	5	39.3718	4.42902	5	44.727	17.3889	5	0.00974435	0.800478	0.000339338	1.80293	0.0318514	1.58707	79.7678	6.45886	5	92.8163	4.13801	5	31.1175	11.7372	4	46.2096	15.1906	4	0.00520888	0.859416	9.36404e-05	2.56344	0.00274669	1.72621	0.149637	0.889892	0.194062	0.955414	0.185528	1.26526	0.897103	0.967915	0.523345	0.88027
Q9VWV6	143	Transferrin 1	93.3861	6.71873	3	93.9233	5.52384	5	37.0154	2.86065	5	46.9829	19.6067	5	0.905633	0.994281	2.6068e-06	2.5229	0.00838712	1.98766	96.1183	2.05126	4	96.9087	1.08294	5	28.6927	8.01053	5	36.1529	17.7993	5	0.47819	0.991844	8.29203e-07	3.34993	0.000301253	2.65866	0.466112	0.971575	0.269685	0.969194	0.060118	1.29007	0.387189	1.29956	0.29327	0.787849	79.5246
Q9VWV6	239	Transferrin 1	87.1062	3.41949	4	92.5176	1.91487	5	40.2244	3.89009	5	50.332	17.8079	5	0.0192221	0.94151	2.87544e-07	2.16551	0.00507788	1.73063	89.7317	2.65484	5	94.2255	1.68943	5	30.8217	8.15157	4	33.1252	15.6071	4	0.0127415	0.952308	1.17283e-06	2.91131	8.39179e-05	2.70887	0.234182	0.970741	0.173141	0.981874	0.0549559	1.30507	0.172859	1.51945	0.250136	0.799181	83.0792
Q9VWV6	397	Transferrin 1				91.7814	2.44523	5	40.0917	3.56648	5	48.7147	16.5591	5							84.5424	7.56851	4	95.1502	2.00373	5	31.951	10.5956	5	38.7702	18.7399	5	0.0185288	0.888515	7.06678e-05	2.646	0.00264686	2.1806			0.0443526	0.964595	0.142127	1.25479	0.39985	1.2565	0.287926	0.822989
Q9VWV6	486	Transferrin 1	44.3972	17.3216	5	54.7931	6.21283	5	32.6817	5.80473	5	33.1955	7.10655	5	0.242076	0.810269	0.189483	1.35847	0.217734	1.33745	49.5567	7.57683	5	49.3114	7.02572	5	33.0458	9.70769	5	32.706	11.6466	5	0.958969	1.00497	0.0171226	1.49964	0.0265812	1.51522	0.558642	0.895886	0.227545	1.11116	0.944383	0.988982	0.938028	1.01497	0.903454	0.984523	35.8114
Q9VWV6	533	Transferrin 1	76.3405	1.44529	3	83.9043	4.33621	5	37.4811	6.03632	5	49.434	20.0748	5	0.0292834	0.909852	4.05173e-05	2.03678	0.0659046	1.54429	84.2593	10.1166	3	81.3732	15.502	4	36.7359	9.61769	4	28.4587	13.9219	4	0.792338	1.03547	0.00144458	2.29365	0.00210424	2.96076	0.250665	0.906018	0.733907	1.0311	0.89043	1.02028	0.120671	1.73704	0.238089	0.758205
Q9VWV6	633	Transferrin 1				83.8382	6.14189	4	37.2824	4.34898	4	44.4261	14.9626	5							84.2081	5.89847	3	84.0687	3.61786	5				26.309	7.88807	3	0.967581	1.00166			0.000524153	3.20074			0.94565	0.997258			0.10577	1.68863	0.391583	0.8392
Q9VX36	145	CG5703	16.1005	7.86271	5	17.5266	5.96541	5	19.4798	12.3068	5	36.1832	11.5101	5	0.754891	0.918628	0.618867	0.826523	0.0122106	0.444971	24.6785	7.84833	5	19.5612	4.78539	5	21.3058	6.81443	5	26.7933	12.6179	5	0.24843	1.2616	0.488779	1.1583	0.758451	0.921068	0.122521	0.65241	0.568363	0.89599	0.779005	0.914295	0.253864	1.35045	0.0574909	0.538366	14.3782
Q9VXI6	36	RH44664p	7.19589	2.52429	5	7.77535	1.04654	5	21.3263	10.7187	5	37.5906	11.0027	5	0.648052	0.925474	0.0208508	0.337418	0.000316043	0.191428	10.9432	6.11381	5	9.70547	2.61703	4	22.5438	7.61858	4	28.2472	11.4071	4	0.719224	1.12753	0.038481	0.485421	0.0217982	0.387409	0.240852	0.657564	0.171159	0.801131	0.854133	0.945994	0.252823	1.33077	0.0454153	0.567331	9.5268
Q9VYR1	76	SD03837p	14.3458	2.52889	4	18.4217	4.42712	4	17.5804	10.8763	4	28.9223	8.72685	4	0.160965	0.778744	0.583438	0.816011	0.0183994	0.496012	21.8372	5.88795	4	20.0081	3.46699	5	20.3875	4.70152	4	20.3888	9.80847	4	0.576931	1.09142	0.713654	1.07111	0.80855	1.07104	0.0579939	0.656944	0.564138	0.920713	0.652387	0.862314	0.241312	1.41854	0.154925	0.60785
Q9VYU9	230	RH17287p	14.4722	4.17317	5	14.0995	3.09101	4	19.1749	11.0537	4	31.5897	13.8675	4	0.886313	1.02644	0.403996	0.754749	0.0327018	0.458131	18.3206	7.98021	4	21.1419	10.2307	3	21.8957	5.66662	4	20.914	8.42824	5	0.696858	0.866553	0.492583	0.836721	0.653174	0.875996	0.378503	0.789943	0.238979	0.666896	0.676658	0.875737	0.194447	1.51046	0.211007	0.606998
Q9VZU4	70	RH59487p	7.91139	3.75414	5	10.7839	5.4171	5	11.1896	9.99255	4	29.5134	19.1214	5	0.358323	0.733631	0.515182	0.70703	0.0381812	0.26806	7.26652	1.68959	3	2.24435	0.397309	3	18.998	16.0031	5	18.1024	11.0432	5	0.00742879	3.2377	0.266133	0.382489	0.152952	0.401411	0.792901	1.08874	0.0385322	4.8049	0.425322	0.588988	0.281213	1.63036	0.128805	0.379136
Q9VZU4	159	RH59487p	14.1415	7.34807	5	12.1213	2.19499	5	20.919	11.1139	5	34.5674	9.56962	5	0.572076	1.16667	0.288265	0.676015	0.00534577	0.4091	15.0333	5.55162	5	13.6575	2.7839	5	21.412	7.01257	5	25.0621	11.8485	5	0.63369	1.10073	0.149444	0.702097	0.124904	0.599841	0.834007	0.940683	0.360932	0.887515	0.935211	0.976976	0.200371	1.37927	0.0710156	0.605165	10.3576
Q9VZU4	223	RH59487p	8.52937	2.88733	5	9.88652	4.59186	5	20.9076	10.9558	5	37.8699	11.1979	5	0.591153	0.862727	0.0403777	0.407956	0.000468578	0.225228	14.581	6.19467	5	11.263	1.27595	5	24.9835	9.92882	5	28.9608	13.6123	5	0.274519	1.29459	0.0820751	0.583625	0.0637755	0.503472	0.083059	0.584966	0.536469	0.877787	0.55475	0.836855	0.291134	1.30763	0.0417777	0.552089	8.18052
Q9W1B9	17	Ribosomal protein L12; isoform C				13.2092	3.31822	5	23.2131	10.9123	3	31.8727	3.04313	4																22.8308	3.99972	3													0.0187595	1.39604	0.180748	0.728308
Q9W1C9	46	Ejaculatory bulb-specific protein 3				94.3285	2.44117	5	38.0874	6.01119	5	51.3191	15.6211	5							95.6333	3.54469	4	95.4268	4.03349	5	30.9771	14.847	4	38.3125	16.5062	4	0.938206	1.00216	0.000147875	3.08722	0.000499114	2.49614			0.616569	0.988491	0.356116	1.22953	0.26507	1.33949	0.115094	0.74217	89.3608
Q9W1C9	72	Ejaculatory bulb-specific protein 3	80.5924	25.0524	4	68.8655	16.7934	5	33.6991	7.77054	5	43.0453	11.413	5	0.427142	1.17029	0.0051067	2.39153	0.0193758	1.87227	84.9445	10.3645	5	82.1339	14.5776	5	28.2152	10.4856	5	39.3078	20.3039	5	0.734385	1.03422	2.57692e-05	3.0106	0.00206544	2.16101	0.731654	0.948765	0.218877	0.838454	0.37494	1.19436	0.729021	1.09508	0.168578	0.782873	82.3603
Q9W303	56	Chitinase-like protein Idgf4				88.7417	2.52248	3	38.8647	5.68366	4	50.6277	18.6489	4							88.1428	6.45137	4	85.9932	2.53169	4	46.5536	14.0116	4	36.895	14.7296	4	0.557833	1.025	0.00167605	1.89336	0.000700744	2.38902			0.213878	1.03196	0.348383	0.834837	0.291726	1.37221	0.272951	0.767656
Q9W3B3	239	GH17465p
Q9W401	102	Probable citrate synthase, mitochondrial	10.1225	2.69974	5	12.0543	1.30083	5	14.3664	12.1288	5	22.3737	7.84167	5	0.187435	0.839741	0.466964	0.704597	0.0108075	0.452429	15.4147	3.54788	5	13.2776	1.21361	5	15.0489	7.50968	5	16.1475	5.77943	5	0.238284	1.16096	0.923973	1.02431	0.815136	0.954615	0.029061	0.656681	0.162739	0.907873	0.917441	0.954649	0.190811	1.38558	0.250216	0.642109	8.50006
Q9W401	219	Probable citrate synthase, mitochondrial	11.1517	5.28044	5	13.695	4.80126	5	13.2622	10.53	5	31.7464	9.87537	5	0.448546	0.814292	0.699195	0.840867	0.0033801	0.351275	15.7777	8.33486	5	7.62249	1.73477	5	17.68	5.81313	4	21.415	12.2081	5	0.0645769	2.06989	0.711495	0.892408	0.418594	0.73676	0.325101	0.7068	0.0288134	1.79666	0.479721	0.750124	0.179438	1.48243	0.0210519	0.417754
Q9XTL9	301	Glycogen phosphorylase	13.1775	4.27306	5	14.5467	2.06687	4	18.5062	9.69427	5	32.7038	10.8245	5	0.578287	0.905873	0.293324	0.712057	0.00560909	0.402934	18.4685	5.11303	5	17.7049	6.90951	5	19.9165	3.96349	4	22.3064	10.8723	5	0.847483	1.04313	0.65695	0.927297	0.495365	0.827947	0.113725	0.71351	0.411834	0.821623	0.794624	0.929189	0.168138	1.46612	0.0604116	0.565873
Q9XTL9	496	Glycogen phosphorylase	11.3596	3.72814	3	17.2449	4.98266	5	14.8674	10.2122	5				0.130528	0.658723	0.597186	0.764063			11.763	0.660892	3	26.4379	4.18139	3	17.6263	9.09022	3	25.547	8.1569	3	0.00387255	0.44493	0.327604	0.667355	0.0433583	0.460447	0.86258	0.965709	0.0374779	0.652281	0.714615	0.843478
Q9Y112	96	CG10863																																															12.2418
Q9Y112	214	CG10863	37.6857	6.98266	3	35.9166	8.49834	4	37.3063	19.0529	4	30.9757	6.65889	4	0.781871	1.04925	0.975527	1.01017	0.252262	1.21662	42.1904	5.11132	4	43.9526	2.66071	5	27.0061	5.89933	4	18.9414	8.44712	4	0.522624	0.959907	0.00807113	1.56225	0.00329348	2.22742	0.365674	0.893229	0.0825266	0.817168	0.3415	1.3814	0.0665612	1.63534	0.553554	1.20437	25.8933
[truncated: 14 more columns]
